# Supplementary material for: Proteomic Insights into Senescence of Testicular Peritubular Cells from a Nonhuman Primate Model
Source: Cells. 2020 Nov 17;9(11):2498. doi: 10.3390/cells9112498 (PMC7698562; doi:10.3390/cells9112498)
Supplement: Supplementary file 1 [file cells-09-02498-s001.zip]

Archive with 1 entries (1 files):
- cells-999855-supplementary.xlsx
