# Supplementary material for: Proteomic Insights into Senescence of Testicular Peritubular Cells from a Nonhuman Primate Model
Source: Cells. 2020 Nov 17;9(11):2498. doi: 10.3390/cells9112498 (PMC7698562; doi:10.3390/cells9112498)
Supplement: Supplementary file 1 [file cells-09-02498-s001.zip › cells-999855-supplementary.xlsx]

## Sheet: S1
Table S1: all proteins identified in the proteomes of lp- and hp-MKTPCs
Uniprot identifiers	MKTPC gene name	human ortholog gene name	human ortholog uniprot identifier	human ortholog protein name	Intensity	MS/MS count
F7I0W8;A0A2R8M6E6;F6TFX6	LOC100409006	ACTG1	P63261	Actin, cytoplasmic 2 (Gamma-actin) [Cleaved into: Actin, cytoplasmic 2, N-terminally processed]	5492200000000	6385
F7BQY8	VIM	VIM	P08670	Vimentin	3469900000000	4221
U3E7J1;B0KWW5;U3EXH1;U3EI21;U3D909;U3CQJ8	FLNA	FLNA	P21333	Filamin-A (FLN-A) (Actin-binding protein 280) (ABP-280) (Alpha-filamin) (Endothelial actin-binding protein) (Filamin-1) (Non-muscle filamin)	2367900000000	4908
F6ZZ90;F6YYM7;A0A2R8MMM3;U3DST1	MYH9	MYH9	P35579	Myosin-9 (Cellular myosin heavy chain, type A) (Myosin heavy chain 9) (Myosin heavy chain, non-muscle IIa) (Non-muscle myosin heavy chain A) (NMMHC-A) (Non-muscle myosin heavy chain IIa) (NMMHC II-a) (NMMHC-IIA)	2227300000000	5987
F7H1A0	ACTC1	ACTC1	P68032	Actin, alpha cardiac muscle 1 (Alpha-cardiac actin) [Cleaved into: Actin, alpha cardiac muscle 1, intermediate form]	1847900000000	3246
F6Y9T0	TPM1	TPM1	P09493	Tropomyosin alpha-1 chain (Alpha-tropomyosin) (Tropomyosin-1)	1399600000000	1594
F7I1Q9	TAGLN	TAGLN	Q01995	Transgelin (22 kDa actin-binding protein) (Protein WS3-10) (Smooth muscle protein 22-alpha) (SM22-alpha)	1175800000000	1548
F7HTQ3	CALD1	CALD1	Q05682	Caldesmon (CDM)	1125600000000	1242
H9KVN6	TUBB4B	TUBB4B	P68371	Tubulin beta-4B chain (Tubulin beta-2 chain) (Tubulin beta-2C chain)	863750000000	1977
U3CYB6;F6QR75;A0A5F4VTN7	;ENO1	ENO1	P06733	Alpha-enolase (EC 4.2.1.11) (2-phospho-D-glycerate hydro-lyase) (C-myc promoter-binding protein) (Enolase 1) (MBP-1) (MPB-1) (Non-neural enolase) (NNE) (Phosphopyruvate hydratase) (Plasminogen-binding protein)	858680000000	2456
U3CCV9	ACTN1	ACTN1	P12814	Alpha-actinin-1 (Alpha-actinin cytoskeletal isoform) (F-actin cross-linking protein) (Non-muscle alpha-actinin-1)	824340000000	2700
U3DAL7	TPM2	TPM2	P07951	Tropomyosin beta chain (Beta-tropomyosin) (Tropomyosin-2)	778810000000	940
F7IS09;A0A5F4VQH6	LGALS1	LGALS1	P09382	Galectin-1 (Gal-1) (14 kDa laminin-binding protein) (HLBP14) (14 kDa lectin) (Beta-galactoside-binding lectin L-14-I) (Galaptin) (HBL) (HPL) (Lactose-binding lectin 1) (Lectin galactoside-binding soluble 1) (Putative MAPK-activating protein PM12) (S-Lac lectin 1)	718180000000	1388
F6SQW1	PPIA	PPIA	P62937	Peptidyl-prolyl cis-trans isomerase A (PPIase A) (EC 5.2.1.8) (Cyclophilin A) (Cyclosporin A-binding protein) (Rotamase A) [Cleaved into: Peptidyl-prolyl cis-trans isomerase A, N-terminally processed]	681310000000	857
F7HZP0	TUBA1B	TUBA1B	P68363	Tubulin alpha-1B chain (Alpha-tubulin ubiquitous) (Tubulin K-alpha-1) (Tubulin alpha-ubiquitous chain) [Cleaved into: Detyrosinated tubulin alpha-1B chain]	677260000000	1529
U3DAB0;F6Y9R2;F6ZA08	PKM	PKM	P14618	Pyruvate kinase PKM (EC 2.7.1.40) (Cytosolic thyroid hormone-binding protein) (CTHBP) (Opa-interacting protein 3) (OIP-3) (Pyruvate kinase 2/3) (Pyruvate kinase muscle isozyme) (Thyroid hormone-binding protein 1) (THBP1) (Tumor M2-PK) (p58)	640610000000	1660
F7EMI9;A0A2R8MGX2;F7H580;A0A2R8M3T3		GAPDH	P04406	Glyceraldehyde-3-phosphate dehydrogenase (GAPDH) (EC 1.2.1.12) (Peptidyl-cysteine S-nitrosylase GAPDH) (EC 2.6.99.-)	611740000000	1551
F6QR06	ANXA2	ANXA2	P07355	Annexin A2 (Annexin II) (Annexin-2) (Calpactin I heavy chain) (Calpactin-1 heavy chain) (Chromobindin-8) (Lipocortin II) (Placental anticoagulant protein IV) (PAP-IV) (Protein I) (p36)	606920000000	1364
U3FXT1	HSPA5	HSPA5	P11021	Endoplasmic reticulum chaperone BiP (EC 3.6.4.10) (78 kDa glucose-regulated protein) (GRP-78) (Binding-immunoglobulin protein) (BiP) (Heat shock protein 70 family protein 5) (HSP70 family protein 5) (Heat shock protein family A member 5) (Immunoglobulin heavy chain-binding protein)	526080000000	1342
U3EQM9;U3F6U3;U3FSV0;U3FNM7;U3CXS5;U3DLL5;A0A5F4WH22;F6WL20	;ACTN4	ACTN4	O43707	Alpha-actinin-4 (Non-muscle alpha-actinin 4)	490130000000	1590
F7HQ79		EEF1A1	P68104	Elongation factor 1-alpha 1 (EF-1-alpha-1) (Elongation factor Tu) (EF-Tu) (Eukaryotic elongation factor 1 A-1) (eEF1A-1) (Leukocyte receptor cluster member 7)	472950000000	881
F7IHK8	PRDX1	PRDX1	Q06830	Peroxiredoxin-1 (EC 1.11.1.24) (Natural killer cell-enhancing factor A) (NKEF-A) (Proliferation-associated gene protein) (PAG) (Thioredoxin peroxidase 2) (Thioredoxin-dependent peroxide reductase 2) (Thioredoxin-dependent peroxiredoxin 1)	447420000000	831
F7HVD2	HSPA8	HSPA8	P11142	Heat shock cognate 71 kDa protein (Heat shock 70 kDa protein 8) (Lipopolysaccharide-associated protein 1) (LAP-1) (LPS-associated protein 1)	438830000000	945
U3EQL0;H9KVX1	P4HB	P4HB	P07237	Protein disulfide-isomerase (PDI) (EC 5.3.4.1) (Cellular thyroid hormone-binding protein) (Prolyl 4-hydroxylase subunit beta) (p55)	431250000000	1224
B0KWG0	PDIA3	PDIA3	P30101	Protein disulfide-isomerase A3 (EC 5.3.4.1) (58 kDa glucose-regulated protein) (58 kDa microsomal protein) (p58) (Disulfide isomerase ER-60) (Endoplasmic reticulum resident protein 57) (ER protein 57) (ERp57) (Endoplasmic reticulum resident protein 60) (ER protein 60) (ERp60)	410100000000	1107
A0A2R8NFT5;A0A5F4WM88;F7I2X3;F7I2W7;A0A2R8MC27	ANXA5	ANXA5	P08758	Annexin A5 (Anchorin CII) (Annexin V) (Annexin-5) (Calphobindin I) (CBP-I) (Endonexin II) (Lipocortin V) (Placental anticoagulant protein 4) (PP4) (Placental anticoagulant protein I) (PAP-I) (Thromboplastin inhibitor) (Vascular anticoagulant-alpha) (VAC-alpha)	403640000000	1042
F6WJ59;A0A5F4WML7;A0A5F4WGU3	SERPINH1	SERPINH1	P50454	Serpin H1 (47 kDa heat shock protein) (Arsenic-transactivated protein 3) (AsTP3) (Cell proliferation-inducing gene 14 protein) (Collagen-binding protein) (Colligin) (Rheumatoid arthritis-related antigen RA-A47)	391970000000	1022
U3D5Z3;U3EWC7;A0A5K1UUA7;A0A5F4W6Q5;A0A5F4VZE9;A0A5F4VRV0	TLN1	TLN1	Q9Y490	Talin-1	384460000000	2596
A0A2R8MZK4	AHNAK	AHNAK	Q09666	Neuroblast differentiation-associated protein AHNAK (Desmoyokin)	380560000000	3472
F7BWS5	TPI1	TPI1	P60174	Triosephosphate isomerase (TIM) (EC 5.3.1.1) (Methylglyoxal synthase) (EC 4.2.3.3) (Triose-phosphate isomerase)	365640000000	817
U3FTJ9;F6X0N6;F6V9U1;F6YAY8	LMNA	LMNA	P02545	Prelamin-A/C [Cleaved into: Lamin-A/C (70 kDa lamin) (Renal carcinoma antigen NY-REN-32)]	361630000000	1121
F6ZQC9;A0A5F4W0Z3	;ALDOA	ALDOA	P04075	Fructose-bisphosphate aldolase A (EC 4.1.2.13) (Lung cancer antigen NY-LU-1) (Muscle-type aldolase)	332670000000	761
U3BM98	DPYSL3	DPYSL3	Q14195	Dihydropyrimidinase-related protein 3 (DRP-3) (Collapsin response mediator protein 4) (CRMP-4) (Unc-33-like phosphoprotein 1) (ULIP-1)	332650000000	1267
A0A2R8MF91;F7H4G2	HSP90AB1	HSP90AB1	P08238	Heat shock protein HSP 90-beta (HSP 90) (Heat shock 84 kDa) (HSP 84) (HSP84)	332590000000	1282
F7E965;A0A5F4WG57		ATP5F1B	P06576	ATP synthase subunit beta, mitochondrial (EC 7.1.2.2) (ATP synthase F1 subunit beta)	331830000000	1209
F6PID5	PFN1	PFN1	P07737	Profilin-1 (Epididymis tissue protein Li 184a) (Profilin I)	325420000000	719
U3FKC1;A0A5K1UQB3;A0A2R8N332;A0A2R8MS27	;UCHL1	UCHL1	P09936	Ubiquitin carboxyl-terminal hydrolase isozyme L1 (UCH-L1) (EC 3.4.19.12) (Neuron cytoplasmic protein 9.5) (PGP 9.5) (PGP9.5) (Ubiquitin thioesterase L1)	324820000000	660
U3C8G5;F6VE63;A0A2R8MXM5;A0A2R8PLN4;A0A2R8MIA5	;GSN	GSN	P06396	Gelsolin (AGEL) (Actin-depolymerizing factor) (ADF) (Brevin)	304980000000	1272
F6TH52	MYL6	MYL6	P60660	Myosin light polypeptide 6 (17 kDa myosin light chain) (LC17) (Myosin light chain 3) (MLC-3) (Myosin light chain alkali 3) (Myosin light chain A3) (Smooth muscle and nonmuscle myosin light chain alkali 6)	297340000000	415
U3D6K0;F7IN80;U3F8X4;A0A2R8MN54	CLTC	CLTC	Q00610	Clathrin heavy chain 1 (Clathrin heavy chain on chromosome 17) (CLH-17)	288410000000	2074
F7IL52;A0A5F4VS72;A0A5F4WL84	ANXA1	ANXA1	P04083	Annexin A1 (Annexin I) (Annexin-1) (Calpactin II) (Calpactin-2) (Chromobindin-9) (Lipocortin I) (Phospholipase A2 inhibitory protein) (p35)	283120000000	928
U3FM38;U3CJF9;F7HV23;A0A5F4VSN8;A0A5F4WG75	;HSP90B1	HSP90B1	P14625	Endoplasmin (94 kDa glucose-regulated protein) (GRP-94) (Heat shock protein 90 kDa beta member 1) (Tumor rejection antigen 1) (gp96 homolog)	280330000000	1192
F6YTM6	CNN1	CNN1	P51911	Calponin-1 (Basic calponin) (Calponin H1, smooth muscle)	279040000000	780
F7GPI9;U3BCH2;F7IIQ0	;CFL1	CFL1	P23528	Cofilin-1 (18 kDa phosphoprotein) (p18) (Cofilin, non-muscle isoform)	276030000000	559
U3FM57	TUBB	TUBB	P07437	Tubulin beta chain (Tubulin beta-5 chain)	274840000000	396
F7I5Y4;U3BZ52	CALR	CALR	P27797	Calreticulin (CRP55) (Calregulin) (Endoplasmic reticulum resident protein 60) (ERp60) (HACBP) (grp60)	264020000000	702
F7H3U5;A0A2R8N166;A0A2R8MVB4	PLEC	PLEC	Q15149	Plectin (PCN) (PLTN) (Hemidesmosomal protein 1) (HD1) (Plectin-1)	244760000000	3559
U3EFQ6	ATP5A1	ATP5A1	P25705	ATP synthase subunit alpha, mitochondrial (ATP synthase F1 subunit alpha)	234570000000	903
F7GSF5;U3DA31;F7FF70	PGK1	PGK1	P00558	Phosphoglycerate kinase 1 (EC 2.7.2.3) (Cell migration-inducing gene 10 protein) (Primer recognition protein 2) (PRP 2)	233240000000	899
F7HV51;A0A2R8M451		N/A	N/A	N/A	229530000000	161
A0A5F4WEJ6		N/A	N/A	N/A	229430000000	839
F7IGC5;U3CE23;F7CYB3;A0A2R8MJF9;F7CXZ6	MSN	MSN	P26038	Moesin (Membrane-organizing extension spike protein)	223950000000	1018
U3E2C3	CKAP4	CKAP4	Q07065	Cytoskeleton-associated protein 4 (63-kDa cytoskeleton-linking membrane protein) (Climp-63) (p63)	222850000000	1077
F6TJ32;F6YZY0;A0A5F4WLE5;F6Z0L9;F6Z0Z7;A0A2R8NAP8	;LOC100896273	N/A	N/A	N/A	214700000000	718
A0SXL6	EEF2	EEF2	P13639	Elongation factor 2 (EF-2)	210350000000	1404
F7ISM3	PPIB	PPIB	P23284	Peptidyl-prolyl cis-trans isomerase B (PPIase B) (EC 5.2.1.8) (CYP-S1) (Cyclophilin B) (Rotamase B) (S-cyclophilin) (SCYLP)	209540000000	484
U3B7Z2;A0A5K1UWX2;U3FL37;U3FGU8;F7IBT6	VCL	VCL	P18206	Vinculin (Metavinculin) (MV)	208000000000	1286
U3DMM1	CTSB	CTSB	P07858	Cathepsin B (EC 3.4.22.1) (APP secretase) (APPS) (Cathepsin B1) [Cleaved into: Cathepsin B light chain; Cathepsin B heavy chain]	203030000000	576
U3E3R3;F7G9D2;F7HYF7;F7BAE3	;YWHAZ	YWHAZ	P63104	14-3-3 protein zeta/delta (Protein kinase C inhibitor protein 1) (KCIP-1)	201990000000	566
F7HNE6;F7HGD5	RNH1	RNH1	P13489	Ribonuclease inhibitor (Placental ribonuclease inhibitor) (Placental RNase inhibitor) (Ribonuclease/angiogenin inhibitor 1) (RAI)	200870000000	837
U3EUB9;U3FIM6;A0A2R8MRP2	VCP	VCP	P55072	Transitional endoplasmic reticulum ATPase (TER ATPase) (EC 3.6.4.6) (15S Mg(2+)-ATPase p97 subunit) (Valosin-containing protein) (VCP)	198550000000	1414
U3EY64;A0A5K1UW01	;TPM4	TPM4	P67936	Tropomyosin alpha-4 chain (TM30p1) (Tropomyosin-4)	192500000000	456
U3D4H6	HSPD1	HSPD1	P10809	60 kDa heat shock protein, mitochondrial (EC 5.6.1.7) (60 kDa chaperonin) (Chaperonin 60) (CPN60) (Heat shock protein 60) (HSP-60) (Hsp60) (HuCHA60) (Mitochondrial matrix protein P1) (P60 lymphocyte protein)	191100000000	963
F7CZ45;A0A2R8PB92;F7DYN2	WDR1	WDR1	O75083	WD repeat-containing protein 1 (Actin-interacting protein 1) (AIP1) (NORI-1)	189150000000	823
U3DK87	TPM3	TPM3	P06753	Tropomyosin alpha-3 chain (Gamma-tropomyosin) (Tropomyosin-3) (Tropomyosin-5) (hTM5)	188740000000	373
F7I9C3;U3BC17;U3F1R2;U3D4N5;U3EDP2	MYH10	MYH10	P35580	Myosin-10 (Cellular myosin heavy chain, type B) (Myosin heavy chain 10) (Myosin heavy chain, non-muscle IIb) (Non-muscle myosin heavy chain B) (NMMHC-B) (Non-muscle myosin heavy chain IIb) (NMMHC II-b) (NMMHC-IIB)	188440000000	1936
A0A5F4WAZ3;F6WL96;A0A5F4W9K1		N/A	N/A	N/A	184850000000	701
U3E2G7;A0A5F4W5S8	;DYNC1H1	DYNC1H1	Q14204	Cytoplasmic dynein 1 heavy chain 1 (Cytoplasmic dynein heavy chain 1) (Dynein heavy chain, cytosolic)	182580000000	3014
F7I0Y1;U3FQ39	CAP1	CAP1	Q01518	Adenylyl cyclase-associated protein 1 (CAP 1)	181160000000	833
F7DD73;A0A2R8N7L9;A0A5F4WCL0;A0A2R8MRR7;U3FAR3;U3EE48;A0A2R8N0X6	;S100A11	S100A11	P31949	Protein S100-A11 (Calgizzarin) (Metastatic lymph node gene 70 protein) (MLN 70) (Protein S100-C) (S100 calcium-binding protein A11) [Cleaved into: Protein S100-A11, N-terminally processed]	181150000000	378
F6QGW2	CSRP1	CSRP1	P21291	Cysteine and glycine-rich protein 1 (Cysteine-rich protein 1) (CRP) (CRP1) (Epididymis luminal protein 141) (HEL-141)	174180000000	260
F6PX72;U3DNX9;U3DDJ8;F6R5M2;A0A5F4WH70;A0A2R8MCX9	;PDLIM5	PDLIM5	Q96HC4	PDZ and LIM domain protein 5 (Enigma homolog) (Enigma-like PDZ and LIM domains protein)	171260000000	866
F7DMM3	YWHAQ	YWHAQ	P27348	14-3-3 protein theta (14-3-3 protein T-cell) (14-3-3 protein tau) (Protein HS1)	167350000000	461
U3CYI1;F7BGV8;U3CBW2;F7AZ91;F7AZ46;A0A5F4VUU0	SPTAN1	SPTAN1	Q13813	Spectrin alpha chain, non-erythrocytic 1 (Alpha-II spectrin) (Fodrin alpha chain) (Spectrin, non-erythroid alpha subunit)	167030000000	2152
U3DG44;U3D5Q5;F6R327;A0A2R8MU25;U3D5D1;F6RDT0	FLNB	FLNB	O75369	Filamin-B (FLN-B) (ABP-278) (ABP-280 homolog) (Actin-binding-like protein) (Beta-filamin) (Filamin homolog 1) (Fh1) (Filamin-3) (Thyroid autoantigen) (Truncated actin-binding protein) (Truncated ABP)	164310000000	1720
F6QH13	FLNC	FLNC	Q14315	Filamin-C (FLN-C) (FLNc) (ABP-280-like protein) (ABP-L) (Actin-binding-like protein) (Filamin-2) (Gamma-filamin)	160700000000	1180
U3D8V2;A0A2R8PCB2;A0A5K1UWD5;F7HZM2;A0A5F4W0J3	ANXA6	ANXA6	P08133	Annexin A6 (67 kDa calelectrin) (Annexin VI) (Annexin-6) (Calphobindin-II) (CPB-II) (Chromobindin-20) (Lipocortin VI) (Protein III) (p68) (p70)	160610000000	1049
F7IS02;U3EAI3;A0A2R8MF76;F7IHL1;F7IRZ4;F7IRZ7	PALLD	PALLD	Q8WX93	Palladin (SIH002) (Sarcoma antigen NY-SAR-77)	160540000000	854
F7IH64;F6PL61	ACTA2;ACTG2	ACTA2;ACTG2	P62736	Actin, aortic smooth muscle (Alpha-actin-2) (Cell growth-inhibiting gene 46 protein) [Cleaved into: Actin, aortic smooth muscle, intermediate form]	159220000000	93
F7H0A9;U3E656;F7HG06	SPTBN1	SPTBN1	Q01082	Spectrin beta chain, non-erythrocytic 1 (Beta-II spectrin) (Fodrin beta chain) (Spectrin, non-erythroid beta chain 1)	157970000000	2012
U3EAY2	TPM4	TPM4	P67936	Tropomyosin alpha-4 chain (TM30p1) (Tropomyosin-4)	157330000000	152
A0A2R8MBI4	LOC100404148	N/A	N/A	N/A	155600000000	230
F7BZR3	MVP	MVP	Q14764	Major vault protein (MVP) (Lung resistance-related protein)	152210000000	1131
U3CNG1;F6RXE9;F7GRS3	GPI	GPI	P06744	Glucose-6-phosphate isomerase (GPI) (EC 5.3.1.9) (Autocrine motility factor) (AMF) (Neuroleukin) (NLK) (Phosphoglucose isomerase) (PGI) (Phosphohexose isomerase) (PHI) (Sperm antigen 36) (SA-36)	148170000000	816
F7GT42	PDLIM7	PDLIM7	Q9NR12	PDZ and LIM domain protein 7 (LIM mineralization protein) (LMP) (Protein enigma)	143230000000	676
F6SUF9		HSP90AA1	P07900	Heat shock protein HSP 90-alpha (Heat shock 86 kDa) (HSP 86) (HSP86) (Lipopolysaccharide-associated protein 2) (LAP-2) (LPS-associated protein 2) (Renal carcinoma antigen NY-REN-38)	139550000000	827
U3EM28;U3EJC0;U3DA32;F7GPP2;A0A2R8MKE8;A0A2R8MEV2;A0A2R8PI70;A0A2R8N5C1	;CSTB;LOC100402272;LOC100404734	CSTB	P04080	Cystatin-B (CPI-B) (Liver thiol proteinase inhibitor) (Stefin-B)	137870000000	202
F7IS17;F6SMT8	CNN3	CNN3	Q15417	Calponin-3 (Calponin, acidic isoform)	135690000000	468
U3C6M1;F7I781;F7BTK1	GDI2	GDI2	P50395	Rab GDP dissociation inhibitor beta (Rab GDI beta) (Guanosine diphosphate dissociation inhibitor 2) (GDI-2)	134630000000	805
F6Y5Q5;F6UCY5;F6ZG53;U3E8X1	;PGAM1	PGAM1	P18669	Phosphoglycerate mutase 1 (EC 5.4.2.11) (EC 5.4.2.4) (BPG-dependent PGAM 1) (Phosphoglycerate mutase isozyme B) (PGAM-B)	133350000000	582
F7H0Q7	CALU	CALU	O43852	Calumenin (Crocalbin) (IEF SSP 9302)	120360000000	505
F6S739;A0A5F4VYJ2;A0A5F4WN77;A0A5F4VR10	COL1A1	COL1A1	P02452	Collagen alpha-1(I) chain (Alpha-1 type I collagen)	119910000000	685
U3EHG7;F7IB81	TAGLN2	TAGLN2	P37802	Transgelin-2 (Epididymis tissue protein Li 7e) (SM22-alpha homolog)	118700000000	470
F6QB19	AKAP12	AKAP12	Q02952	A-kinase anchor protein 12 (AKAP-12) (A-kinase anchor protein 250 kDa) (AKAP 250) (Gravin) (Myasthenia gravis autoantigen)	110850000000	985
F7GZ27;F7HJT3	YWHAE	YWHAE	P62258	14-3-3 protein epsilon (14-3-3E)	109480000000	431
F7IG34;F6SPM8	GANAB	GANAB	Q14697	Neutral alpha-glucosidase AB (EC 3.2.1.207) (Alpha-glucosidase 2) (Glucosidase II subunit alpha)	108050000000	1024
F7IIA9;A0A2R8N2I5;A6MJV4;A0A2R8MJ41	;EEF1G	EEF1G	P26641	Elongation factor 1-gamma (EF-1-gamma) (eEF-1B gamma)	106730000000	530
U3DYJ0;A0A2R8P6G8	EIF4A1	EIF4A1	P60842	Eukaryotic initiation factor 4A-I (eIF-4A-I) (eIF4A-I) (EC 3.6.4.13) (ATP-dependent RNA helicase eIF4A-1)	103830000000	579
F6W3Y8;A0A5F4VYA7;A0A2R8MRK2;U3DHI3;A0A2R8PD42;A0A2R8PBE2;F7GQQ2;F6TDQ8	CALM1;CALM2;CALM3	CALM1;CALM2;CALM3	P0DP23	Calmodulin-1	102620000000	304
F7F7U5	VAT1	VAT1	Q99536	Synaptic vesicle membrane protein VAT-1 homolog (EC 1.-.-.-)	100670000000	489
U3FQ00;A0A5F4W377	TKT	TKT	P29401	Transketolase (TK) (EC 2.2.1.1)	100270000000	704
F6YGJ2	NME2	NME2	P22392	Nucleoside diphosphate kinase B (NDK B) (NDP kinase B) (EC 2.7.4.6) (C-myc purine-binding transcription factor PUF) (Histidine protein kinase NDKB) (EC 2.7.13.3) (nm23-H2)	100100000000	294
F7HPZ0;F6QNU5;A0A2R8ML43	HNRNPA2B1	HNRNPA2B1	P22626	Heterogeneous nuclear ribonucleoproteins A2/B1 (hnRNP A2/B1)	99266000000	557
F7GST1;F6UQR1;F6UPC4	ACTR3	ACTR3	P61158	Actin-related protein 3 (Actin-like protein 3)	98694000000	616
F7GDG5;U3EHB4;A0A2R8MRC7;F7GDJ6;A0A2R8M616	PDIA6	PDIA6	Q15084	Protein disulfide-isomerase A6 (EC 5.3.4.1) (Endoplasmic reticulum protein 5) (ER protein 5) (ERp5) (Protein disulfide isomerase P5) (Thioredoxin domain-containing protein 7)	96635000000	477
F7I2I3	HSPB1	HSPB1	P04792	Heat shock protein beta-1 (HspB1) (28 kDa heat shock protein) (Estrogen-regulated 24 kDa protein) (Heat shock 27 kDa protein) (HSP 27) (Stress-responsive protein 27) (SRP27)	95519000000	296
U3DM73;A0A5K1U851;F7H9X0	PLS3	PLS3	P13797	Plastin-3 (T-plastin)	94965000000	620
F7GCZ5;U3E723	HSPA9	HSPA9	P38646	Stress-70 protein, mitochondrial (75 kDa glucose-regulated protein) (GRP-75) (Heat shock 70 kDa protein 9) (Mortalin) (MOT) (Peptide-binding protein 74) (PBP74)	92484000000	682
F7FWZ8	HIST1H2BK	HIST1H2BD;HIST1H2BF;HIST1H2BK;HIST2H2BF	P58876	Histone H2B type 1-D (H2B-clustered histone 5) (HIRA-interacting protein 2) (Histone H2B.1 B) (Histone H2B.b) (H2B/b)	91720000000	231
U3DGM8;A0A2R8MDU4;A0A5F4WAR9	;ARHGDIA	ARHGDIA	P52565	Rho GDP-dissociation inhibitor 1 (Rho GDI 1) (Rho-GDI alpha)	91046000000	330
U3CNV1;A0A5K1TTX8;F6WDV6	SLC25A6	SLC25A6	P12236	ADP/ATP translocase 3 (ADP,ATP carrier protein 3) (ADP,ATP carrier protein, isoform T2) (ANT 2) (Adenine nucleotide translocator 3) (ANT 3) (Solute carrier family 25 member 6) [Cleaved into: ADP/ATP translocase 3, N-terminally processed]	91035000000	483
F7ATY6;A0A2R8MY42	ALDH2	ALDH2	P05091	Aldehyde dehydrogenase, mitochondrial (EC 1.2.1.3) (ALDH class 2) (ALDH-E2) (ALDHI)	90635000000	584
F7HPV3;F7IT21	PSMD11	PSMD11	O00231	26S proteasome non-ATPase regulatory subunit 11 (26S proteasome regulatory subunit RPN6) (26S proteasome regulatory subunit S9) (26S proteasome regulatory subunit p44.5)	90001000000	344
F6XEH9;Q8HXP8	SOD1	SOD1	P00441	Superoxide dismutase [Cu-Zn] (EC 1.15.1.1) (Superoxide dismutase 1) (hSod1)	89739000000	338
U3DRW5;F7ISG0;A0A5K1TY78;A0A5F4WAV8;A0A5F4WF01	UBA1	UBA1	P22314	Ubiquitin-like modifier-activating enzyme 1 (EC 6.2.1.45) (Protein A1S9) (Ubiquitin-activating enzyme E1)	89385000000	946
U3EVA7;U3FQR9;U3EKE1;U3FLI6;A6MKP8;U3E260;U3BNS8	;CAPG	CAPG	P40121	Macrophage-capping protein (Actin regulatory protein CAP-G)	88384000000	381
F7DNK1	YWHAG	YWHAG	P61981	14-3-3 protein gamma (Protein kinase C inhibitor protein 1) (KCIP-1) [Cleaved into: 14-3-3 protein gamma, N-terminally processed]	85006000000	390
U3F4S1;F7IJT9	MYL12B	MYL12B	O14950	Myosin regulatory light chain 12B (MLC-2A) (MLC-2) (Myosin regulatory light chain 2-B, smooth muscle isoform) (Myosin regulatory light chain 20 kDa) (MLC20) (Myosin regulatory light chain MRLC2) (SHUJUN-1)	82393000000	368
U3EJL5;F7IPU5;U3EK43;F7HWN8;A0A2R8N0U5;F7IPV7	;SEPT7	SEPT7	Q16181	Septin-7 (CDC10 protein homolog)	81678000000	585
F7ICM8;A0A5F4WCH8;A0A5F4WBI8	;PRDX6	PRDX6	P30041	Peroxiredoxin-6 (EC 1.11.1.27) (1-Cys peroxiredoxin) (1-Cys PRX) (24 kDa protein) (Acidic calcium-independent phospholipase A2) (aiPLA2) (EC 3.1.1.4) (Antioxidant protein 2) (Glutathione-dependent peroxiredoxin) (Liver 2D page spot 40) (Non-selenium glutathione peroxidase) (NSGPx) (Red blood cells page spot 12)	81526000000	466
U3CTN3;Q9BDJ3;A0A2R8MF87	;TXN	TXN	P10599	Thioredoxin (Trx) (ATL-derived factor) (ADF) (Surface-associated sulphydryl protein) (SASP) (allergen Hom s Trx)	80590000000	250
U3BGB9;F7FV26	;CNN2	CNN2	Q99439	Calponin-2 (Calponin H2, smooth muscle) (Neutral calponin)	80272000000	366
U3DRY5;A0A2R8MLP2;F7EIE8;U3EA68	;HIST2H2AA3;HIST2H2AA4;HIST2H2AC	H2AC18	Q6FI13	Histone H2A type 2-A	78653000000	204
U3FNX7;F7IKJ5;F7IKN1;U3EMA5;A0A5F4VUL0	;SEPT2;SEPTIN2	SEPT2;SEPTIN2	Q15019	Septin-2 (Neural precursor cell expressed developmentally down-regulated protein 5) (NEDD-5)	78372000000	492
F7EXF2;A0A2R8PAD9	CLIC4	CLIC4	Q9Y696	Chloride intracellular channel protein 4 (Intracellular chloride ion channel protein p64H1)	78273000000	502
U3EUN9;F7DE33	LASP1	LASP1	Q14847	LIM and SH3 domain protein 1 (LASP-1) (Metastatic lymph node gene 50 protein) (MLN 50)	76908000000	264
U3BFY7;F7I8S1;F6Q7A8;F7I861;A0A5F4VZU8	ATP1A1	ATP1A1	P05023	Sodium/potassium-transporting ATPase subunit alpha-1 (Na(+)/K(+) ATPase alpha-1 subunit) (EC 7.2.2.13) (Sodium pump subunit alpha-1)	76306000000	666
U3ATB8;U3FN56	PLIN3	PLIN3	O60664	Perilipin-3 (47 kDa mannose 6-phosphate receptor-binding protein) (47 kDa MPR-binding protein) (Cargo selection protein TIP47) (Mannose-6-phosphate receptor-binding protein 1) (Placental protein 17) (PP17)	76060000000	601
U3FQT9;U3CQ19;F6PSK1;F6RMH9;F6QRF1	;SOD2	SOD2	P04179	Superoxide dismutase [Mn], mitochondrial (EC 1.15.1.1)	75613000000	386
U3FV86	ARHGAP1	ARHGAP1	Q07960	Rho GTPase-activating protein 1 (CDC42 GTPase-activating protein) (GTPase-activating protein rhoGAP) (Rho-related small GTPase protein activator) (Rho-type GTPase-activating protein 1) (p50-RhoGAP)	74933000000	462
U3E2Y9;U3C1T7	ZYX	ZYX	Q15942	Zyxin (Zyxin-2)	74229000000	362
U3EU72	FSCN1	FSCN1	Q16658	Fascin (55 kDa actin-bundling protein) (Singed-like protein) (p55)	73900000000	618
U3E2P5	TPM1	TPM1	P09493	Tropomyosin alpha-1 chain (Alpha-tropomyosin) (Tropomyosin-1)	73464000000	88
F7GS39;F7FL37;U3C281;F7GX74;A0A2R8P2K7;A0A2R8MBJ2;A0A2R8MV04	;NPM1	NPM1	P06748	Nucleophosmin (NPM) (Nucleolar phosphoprotein B23) (Nucleolar protein NO38) (Numatrin)	72745000000	447
F6XT20	CAND1	CAND1	Q86VP6	Cullin-associated NEDD8-dissociated protein 1 (Cullin-associated and neddylation-dissociated protein 1) (TBP-interacting protein of 120 kDa A) (TBP-interacting protein 120A) (p120 CAND1)	72262000000	853
J9QRH9;U3CU88	LDHB	LDHB	P07195	L-lactate dehydrogenase B chain (LDH-B) (EC 1.1.1.27) (LDH heart subunit) (LDH-H) (Renal carcinoma antigen NY-REN-46)	72061000000	331
F7HLW5	PEBP1	PEBP1	P30086	Phosphatidylethanolamine-binding protein 1 (PEBP-1) (HCNPpp) (Neuropolypeptide h3) (Prostatic-binding protein) (Raf kinase inhibitor protein) (RKIP) [Cleaved into: Hippocampal cholinergic neurostimulating peptide (HCNP)]	71853000000	333
A0A5F4VYN0;F7IB69	RRBP1	RRBP1	Q9P2E9	Ribosome-binding protein 1 (180 kDa ribosome receptor homolog) (RRp) (ES/130-related protein) (Ribosome receptor protein)	71472000000	757
F7HNF2;U3EED6;A0A5F4VU58;A0A5F4WC39;A0A5F4WIS4;A0A5F4WEK4;A0A5F4W1C5	;AKR1B1	AKR1B1	P15121	Aldo-keto reductase family 1 member B1 (EC 1.1.1.300) (EC 1.1.1.372) (EC 1.1.1.54) (Aldehyde reductase) (Aldose reductase) (AR) (EC 1.1.1.21)	70664000000	344
F6V1Z6;F6VMB5;A0A5F4VTY2	MYOF	MYOF	Q9NZM1	Myoferlin (Fer-1-like protein 3)	70640000000	1149
F7IK44;U3CKT0	HNRNPK	HNRNPK	P61978	Heterogeneous nuclear ribonucleoprotein K (hnRNP K) (Transformation up-regulated nuclear protein) (TUNP)	70106000000	475
U3BF89;F7HBV5;U3FLT0;F6WLF2;F6W202	ITGB1	ITGB1	P05556	Integrin beta-1 (Fibronectin receptor subunit beta) (Glycoprotein IIa) (GPIIA) (VLA-4 subunit beta) (CD antigen CD29)	69078000000	502
F6VWQ9;F7HFH6		N/A	N/A	N/A	68746000000	390
F6T494;A0A2R8MR83;U3EVA4;A0A2R8N2K7	;HSPE1;LOC100385103	HSPE1	P61604	10 kDa heat shock protein, mitochondrial (Hsp10) (10 kDa chaperonin) (Chaperonin 10) (CPN10) (Early-pregnancy factor) (EPF)	68402000000	224
F7IQ67	CKB	CKB	P12277	Creatine kinase B-type (EC 2.7.3.2) (Brain creatine kinase) (B-CK) (Creatine kinase B chain) (Creatine phosphokinase B-type) (CPK-B)	68253000000	565
F7HZX0;A0A5F4W892;F6R0T5;A0A5F4W5G3;A0A5F4W3T3;A0A5F4VY91	LPP	LPP	Q93052	Lipoma-preferred partner (LIM domain-containing preferred translocation partner in lipoma)	67270000000	645
U3DL21;U3F2W7;A0A2R8M4W8;A0A2R8M2T1	DPYSL2	DPYSL2	Q16555	Dihydropyrimidinase-related protein 2 (DRP-2) (Collapsin response mediator protein 2) (CRMP-2) (N2A3) (Unc-33-like phosphoprotein 2) (ULIP-2)	67130000000	489
U3CVR8;F7GZJ6	SQOR;SQRDL	SQOR;SQRDL	Q9Y6N5	Sulfide:quinone oxidoreductase, mitochondrial (SQOR) (EC 1.8.5.8) (Sulfide dehydrogenase-like) (Sulfide quinone oxidoreductase)	66655000000	532
U3BMN6;F7DBY4;U3B4I1;F7DSU4;F7DBG8;F7E3F1	ACLY	ACLY	P53396	ATP-citrate synthase (EC 2.3.3.8) (ATP-citrate (pro-S-)-lyase) (ACL) (Citrate cleavage enzyme)	66086000000	704
U3CSH4	CORO1B	CORO1B	Q9BR76	Coronin-1B (Coronin-2)	65868000000	440
F7FXJ4	RPN1	RPN1	P04843	Dolichyl-diphosphooligosaccharide--protein glycosyltransferase subunit 1 (Dolichyl-diphosphooligosaccharide--protein glycosyltransferase 67 kDa subunit) (Ribophorin I) (RPN-I) (Ribophorin-1)	65864000000	617
U3FHE6;F6UV88	HYOU1	HYOU1	Q9Y4L1	Hypoxia up-regulated protein 1 (150 kDa oxygen-regulated protein) (ORP-150) (170 kDa glucose-regulated protein) (GRP-170)	65536000000	787
U3D7R8;F7GHV0;F7GPP9;F7GPX3	CAPN2	CAPN2	P17655	Calpain-2 catalytic subunit (EC 3.4.22.53) (Calcium-activated neutral proteinase 2) (CANP 2) (Calpain M-type) (Calpain large polypeptide L2) (Calpain-2 large subunit) (Millimolar-calpain) (M-calpain)	65314000000	810
F6RH40	MAP1B	MAP1B	P46821	Microtubule-associated protein 1B (MAP-1B) [Cleaved into: MAP1B heavy chain; MAP1 light chain LC1]	64531000000	923
F7I5M6;A0A5F4W7V4	DSTN	DSTN	P60981	Destrin (Actin-depolymerizing factor) (ADF)	64189000000	319
U3BMK2;F6RTH7;A0A2R8M963;A6ML54	;MDH2	MDH2	P40926	Malate dehydrogenase, mitochondrial (EC 1.1.1.37)	63344000000	403
U3B352;A0A2R8NBE3;F6Z1F6	MDH1	MDH1	P40925	Malate dehydrogenase, cytoplasmic (EC 1.1.1.37) (Cytosolic malate dehydrogenase) (Diiodophenylpyruvate reductase) (EC 1.1.1.96)	62901000000	271
F7I360	RPS12	RPS12	P25398	40S ribosomal protein S12 (Small ribosomal subunit protein eS12)	62753000000	267
F7DTS4;F7E7W0	MYO1C	MYO1C	O00159	Unconventional myosin-Ic (Myosin I beta) (MMI-beta) (MMIb)	62638000000	828
F7IEU5;F7ICG2	IDH2	IDH2	P48735	Isocitrate dehydrogenase [NADP], mitochondrial (IDH) (EC 1.1.1.42) (ICD-M) (IDP) (NADP(+)-specific ICDH) (Oxalosuccinate decarboxylase)	62495000000	555
F6U9J5	PTRF	PTRF	Q6NZI2	Caveolae-associated protein 1 (Cavin-1) (Polymerase I and transcript release factor)	61544000000	322
U3DVF2;U3EEM4;A0A2R8PGU5;F6YJM1	;PHGDH	PHGDH	O43175	D-3-phosphoglycerate dehydrogenase (3-PGDH) (EC 1.1.1.95) (2-oxoglutarate reductase) (EC 1.1.1.399) (Malate dehydrogenase) (EC 1.1.1.37)	60813000000	453
U3D607	COL1A2	COL1A2	P08123	Collagen alpha-2(I) chain (Alpha-2 type I collagen)	60733000000	523
F6Y1Q5;F6S7Z6;F6ZM71;F7AQH0	;CCT5	CCT5	P48643	T-complex protein 1 subunit epsilon (TCP-1-epsilon) (CCT-epsilon)	60638000000	668
F7IM19;A0A2R8PFF8	;CLIC1	CLIC1	O00299	Chloride intracellular channel protein 1 (Chloride channel ABP) (Nuclear chloride ion channel 27) (NCC27) (Regulatory nuclear chloride ion channel protein) (hRNCC)	60596000000	415
F7I9W2;F6W0Y4;A6MKK2;A0A2R8P0B6	;LOC100386289;LOC100400370;RPSA	RPSA	P08865	40S ribosomal protein SA (37 kDa laminin receptor precursor) (37LRP) (37/67 kDa laminin receptor) (LRP/LR) (67 kDa laminin receptor) (67LR) (Colon carcinoma laminin-binding protein) (Laminin receptor 1) (LamR) (Laminin-binding protein precursor p40) (LBP/p40) (Multidrug resistance-associated protein MGr1-Ag) (NEM/1CHD4) (Small ribosomal subunit protein uS2)	60347000000	333
U3CWW4;A0A5K1V5J4	PGD	PGD	P52209	6-phosphogluconate dehydrogenase, decarboxylating (EC 1.1.1.44)	59964000000	527
U3EHV9;A0A2R8MC31;F7AF90;A0A2R8MP35;A0A5F4VWA1	;GSTP1	GSTP1	P09211	Glutathione S-transferase P (EC 2.5.1.18) (GST class-pi) (GSTP1-1)	59381000000	272
U3BFL1;F7G3V2;F7GNM6	CCT8	CCT8	P50990	T-complex protein 1 subunit theta (TCP-1-theta) (CCT-theta) (Chaperonin containing T-complex polypeptide 1 subunit 8) (Renal carcinoma antigen NY-REN-15)	59077000000	544
F7E3K2	GLB1	GLB1	P16278	Beta-galactosidase (EC 3.2.1.23) (Acid beta-galactosidase) (Lactase) (Elastin receptor 1)	58814000000	495
U3FVV8;A0A2R8MSN9	CCT2	CCT2	P78371	T-complex protein 1 subunit beta (TCP-1-beta) (CCT-beta)	58433000000	683
U3F425;F6SFB9	FKBP1A	FKBP1A	P62942	Peptidyl-prolyl cis-trans isomerase FKBP1A (PPIase FKBP1A) (EC 5.2.1.8) (12 kDa FK506-binding protein) (12 kDa FKBP) (FKBP-12) (Calstabin-1) (FK506-binding protein 1A) (FKBP-1A) (Immunophilin FKBP12) (Rotamase)	58280000000	292
U3FYF7;F6WZV7;F7AQ83;F7A7M9	;HK1	HK1	P19367	Hexokinase-1 (EC 2.7.1.1) (Brain form hexokinase) (Hexokinase type I) (HK I) (Hexokinase-A)	57976000000	700
U3CVC5	LRP1	LRP1	Q07954	Prolow-density lipoprotein receptor-related protein 1 (LRP-1) (Alpha-2-macroglobulin receptor) (A2MR) (Apolipoprotein E receptor) (APOER) (CD antigen CD91) [Cleaved into: Low-density lipoprotein receptor-related protein 1 85 kDa subunit (LRP-85); Low-density lipoprotein receptor-related protein 1 515 kDa subunit (LRP-515); Low-density lipoprotein receptor-related protein 1 intracellular domain (L…	57553000000	1099
U3FHK3;U3C9W5;U3BJ35	TXNDC5	TXNDC5	Q8NBS9	Thioredoxin domain-containing protein 5 (Endoplasmic reticulum resident protein 46) (ER protein 46) (ERp46) (Thioredoxin-like protein p46)	57332000000	423
F7H523;U3APX9;F7HV89;F7DXD5;A0A2R8MME4	;HINT1;LOC100385973	HINT1	P49773	Histidine triad nucleotide-binding protein 1 (EC 3.-.-.-) (Adenosine 5'-monophosphoramidase) (Protein kinase C inhibitor 1) (Protein kinase C-interacting protein 1) (PKCI-1)	56748000000	227
A0A5K1VSZ4;F7I2W2;F7I2W0	CAPNS1	CAPNS1	P04632	Calpain small subunit 1 (CSS1) (Calcium-activated neutral proteinase small subunit) (CANP small subunit) (Calcium-dependent protease small subunit) (CDPS) (Calcium-dependent protease small subunit 1) (Calpain regulatory subunit)	56740000000	457
U3EW89	IQGAP1	IQGAP1	P46940	Ras GTPase-activating-like protein IQGAP1 (p195)	56622000000	1015
U3EN56;U3BT24;F6QJ59;A0A2R8MRJ5	CRIP2	CRIP2	P52943	Cysteine-rich protein 2 (CRP-2) (Protein ESP1)	56373000000	224
U3BQQ2;F7IDF0	PRDX2	PRDX2	P32119	Peroxiredoxin-2 (EC 1.11.1.24) (Natural killer cell-enhancing factor B) (NKEF-B) (PRP) (Thiol-specific antioxidant protein) (TSA) (Thioredoxin peroxidase 1) (Thioredoxin-dependent peroxide reductase 1) (Thioredoxin-dependent peroxiredoxin 2)	56083000000	335
F7EI23;F7EWG3;U3EIC6	ACTR2	ACTR2	P61160	Actin-related protein 2 (Actin-like protein 2)	55951000000	482
F7HZN6;A0A2R8PIA3;F7HPE2	SCARB2	SCARB2	Q14108	Lysosome membrane protein 2 (85 kDa lysosomal membrane sialoglycoprotein) (LGP85) (CD36 antigen-like 2) (Lysosome membrane protein II) (LIMP II) (Scavenger receptor class B member 2) (CD antigen CD36)	55835000000	270
U3DA24;F7IPA0	ALDH1A3	ALDH1A3	P47895	Aldehyde dehydrogenase family 1 member A3 (EC 1.2.1.36) (Aldehyde dehydrogenase 6) (Retinaldehyde dehydrogenase 3) (RALDH-3) (RalDH3)	54782000000	410
U3E0A0	FKBP9	FKBP9	O95302	Peptidyl-prolyl cis-trans isomerase FKBP9 (PPIase FKBP9) (EC 5.2.1.8) (63 kDa FK506-binding protein) (63 kDa FKBP) (FKBP-63) (FK506-binding protein 9) (FKBP-9) (Rotamase)	54265000000	415
U3BQS3;A0A2R8P7V0	SND1	SND1	Q7KZF4	Staphylococcal nuclease domain-containing protein 1 (EC 3.1.31.1) (100 kDa coactivator) (EBNA2 coactivator p100) (Tudor domain-containing protein 11) (p100 co-activator)	54104000000	763
U3EW61;U3EKU0;U3FL12;F7IAN6	COPA	COPA	P53621	Coatomer subunit alpha (Alpha-coat protein) (Alpha-COP) (HEP-COP) (HEPCOP) [Cleaved into: Xenin (Xenopsin-related peptide); Proxenin]	53528000000	792
F6PPW3;A0A5F4WKX5;F7HQ86	;RPS8	RPS8	P62241	40S ribosomal protein S8 (Small ribosomal subunit protein eS8)	53467000000	276
F6XZD5;A6ML34	;AKR1A1	AKR1A1	P14550	Aldo-keto reductase family 1 member A1 (EC 1.1.1.2) (EC 1.1.1.372) (EC 1.1.1.54) (Alcohol dehydrogenase [NADP(+)]) (Aldehyde reductase) (Glucuronate reductase) (EC 1.1.1.19) (Glucuronolactone reductase) (EC 1.1.1.20)	53039000000	388
F6Z0Y9	RPLP1	RPLP1	P05386	60S acidic ribosomal protein P1 (Large ribosomal subunit protein P1)	52826000000	157
F6QNJ1	TALDO1	TALDO1	P37837	Transaldolase (EC 2.2.1.2)	52677000000	309
U3EE83;U3F263;U3E4I8;U3CMQ0;A0A5F4W823;A0A2R8MGT0;A0A2R8MLA1;F7I0Z2	HNRNPU	HNRNPU	Q00839	Heterogeneous nuclear ribonucleoprotein U (hnRNP U) (GRIP120) (Nuclear p120 ribonucleoprotein) (Scaffold-attachment factor A) (SAF-A) (p120) (pp120)	52078000000	511
U3CZE1;A0A5F4WKU2;F7G9A4	GRN	GRN	P28799	Progranulin (PGRN) (Acrogranin) (Epithelin precursor) (Glycoprotein of 88 Kda) (GP88) (Glycoprotein 88) (Granulin precursor) (PC cell-derived growth factor) (PCDGF) (Proepithelin) (PEPI) [Cleaved into: Paragranulin; Granulin-1 (Granulin G); Granulin-2 (Granulin F); Granulin-3 (Epithelin-2) (Granulin B); Granulin-4 (Epithelin-1) (Granulin A); Granulin-5 (Granulin C); Granulin-6 (Granulin D); Granu…	51991000000	197
F6QBX3	LGALS3	LGALS3	P17931	Galectin-3 (Gal-3) (35 kDa lectin) (Carbohydrate-binding protein 35) (CBP 35) (Galactose-specific lectin 3) (Galactoside-binding protein) (GALBP) (IgE-binding protein) (L-31) (Laminin-binding protein) (Lectin L-29) (Mac-2 antigen)	51537000000	217
F7BQL6;B0KWN5	RPL5	RPL5	P46777	60S ribosomal protein L5 (Large ribosomal subunit protein uL18)	51512000000	326
F7IKP8;A0A5F4W8G8;A0A2R8MTI5;F7IIG7	PDLIM3	PDLIM3	Q53GG5	PDZ and LIM domain protein 3 (Actinin-associated LIM protein) (Alpha-actinin-2-associated LIM protein)	51454000000	348
F7H329;A0A2R8N3V0;F7GXX3	CAPZB	CAPZB	P47756	F-actin-capping protein subunit beta (CapZ beta)	50899000000	299
F6U184	RPLP2	RPLP2	P05387	60S acidic ribosomal protein P2 (Large ribosomal subunit protein P2) (Renal carcinoma antigen NY-REN-44)	50895000000	243
U3DDM1;F6UP74;A0A5F4WM05;A0A2R8MKG4;U3CV48;F7IIF7	PFKP	PFKP	Q01813	ATP-dependent 6-phosphofructokinase, platelet type (ATP-PFK) (PFK-P) (EC 2.7.1.11) (6-phosphofructokinase type C) (Phosphofructo-1-kinase isozyme C) (PFK-C) (Phosphohexokinase)	50711000000	653
U3F2D0	ALDH1A1	ALDH1A1	P00352	Retinal dehydrogenase 1 (RALDH 1) (RalDH1) (EC 1.2.1.-) (EC 1.2.1.36) (ALDH-E1) (ALHDII) (Aldehyde dehydrogenase family 1 member A1) (Aldehyde dehydrogenase, cytosolic)	50382000000	361
F7GNR1;U3DB66;A0A5F4WBF8	;RPL8	RPL8	P62917	60S ribosomal protein L8 (Large ribosomal subunit protein uL2)	50167000000	313
U3BZ09;F6VNZ9	CORO1C	CORO1C	Q9ULV4	Coronin-1C (Coronin-3) (hCRNN4)	49879000000	392
U3D997;A0A2R8M5I6	;RCN1	RCN1	Q15293	Reticulocalbin-1	49544000000	316
U3CAP4;F7CYM6	TCP1	TCP1	P17987	T-complex protein 1 subunit alpha (TCP-1-alpha) (CCT-alpha)	49205000000	577
F7H4N2;A0A5F4W7M9	ANXA3	ANXA3	P12429	Annexin A3 (35-alpha calcimedin) (Annexin III) (Annexin-3) (Inositol 1,2-cyclic phosphate 2-phosphohydrolase) (Lipocortin III) (Placental anticoagulant protein III) (PAP-III)	49101000000	498
F7GEF9;F7HJ38;F7H8Q5;F7HJ35;F7H8N9;F7EI46;F7HDU8	SEPTIN9	SEPT9;SEPTIN9	Q9UHD8	Septin-9 (MLL septin-like fusion protein MSF-A) (MLL septin-like fusion protein) (Ovarian/Breast septin) (Ov/Br septin) (Septin D1)	48931000000	536
F7IB07;U3B8W7;F7I8Q0	ACO2	ACO2	Q99798	Aconitate hydratase, mitochondrial (Aconitase) (EC 4.2.1.3) (Citrate hydro-lyase)	48866000000	528
U3EVU5;U3EAB1;A0A5K1U1B6	PDIA4	PDIA4	P13667	Protein disulfide-isomerase A4 (EC 5.3.4.1) (Endoplasmic reticulum resident protein 70) (ER protein 70) (ERp70) (Endoplasmic reticulum resident protein 72) (ER protein 72) (ERp-72) (ERp72)	48649000000	478
A0A2R8MRZ1;A0A2R8ML65;A0A2R8P3Z1;F7HVP2;A0A2R8MP12;F7HVM0;U3BZI3;A0A2R8MCG9;U3CHR4;U3F1F3	EPB41L2	EPB41L2	O43491	Band 4.1-like protein 2 (Generally expressed protein 4.1) (4.1G)	48228000000	601
F7IN44;F7GUA0	CCT6A	CCT6A	P40227	T-complex protein 1 subunit zeta (TCP-1-zeta) (Acute morphine dependence-related protein 2) (CCT-zeta-1) (HTR3) (Tcp20)	47907000000	507
U3BG37;F7AKB9	VDAC1	VDAC1	P21796	Voltage-dependent anion-selective channel protein 1 (VDAC-1) (hVDAC1) (Outer mitochondrial membrane protein porin 1) (Plasmalemmal porin) (Porin 31HL) (Porin 31HM)	47886000000	287
U3BV70	EHD2	EHD2	Q9NZN4	EH domain-containing protein 2 (PAST homolog 2)	47740000000	581
U3ASL6	ATP6V1A	ATP6V1A	P38606	V-type proton ATPase catalytic subunit A (V-ATPase subunit A) (EC 7.1.2.2) (V-ATPase 69 kDa subunit) (Vacuolar ATPase isoform VA68) (Vacuolar proton pump subunit alpha)	47462000000	595
F6Q1K8;U3FJP7	PPP2R1A	PPP2R1A	P30153	Serine/threonine-protein phosphatase 2A 65 kDa regulatory subunit A alpha isoform (Medium tumor antigen-associated 61 kDa protein) (PP2A subunit A isoform PR65-alpha) (PP2A subunit A isoform R1-alpha)	47297000000	543
F7IB29;U3DCW8;F7IDA3;F7I428;U3DIC3;U3BMM8;U3F3L3;U3BP69;A0A2R8MI34;U3D219;A0A2R8MW09;F7ISG9	SEC31A	SEC31A	O94979	Protein transport protein Sec31A (ABP125) (ABP130) (SEC31-like protein 1) (SEC31-related protein A) (Web1-like protein)	46934000000	589
F7HMY5;A0A2R8MNH6;F6PWZ5	;CCT3	CCT3	P49368	T-complex protein 1 subunit gamma (TCP-1-gamma) (CCT-gamma) (hTRiC5)	46713000000	454
F7E7C1;A0A5F4WLQ3;U3DTR8;F7E7A2	GBA	GBA	P04062	Lysosomal acid glucosylceramidase (Lysosomal acid GCase) (EC 3.2.1.45) (Acid beta-glucosidase) (Alglucerase) (Beta-glucocerebrosidase) (Beta-GC) (Cholesterol glucosyltransferase) (SGTase) (EC 2.4.1.-) (Cholesteryl-beta-glucosidase) (EC 3.2.1.104) (D-glucosyl-N-acylsphingosine glucohydrolase) (Imiglucerase)	46660000000	406
U3D6G0;U3C5R6	PRKCSH	PRKCSH	P14314	Glucosidase 2 subunit beta (80K-H protein) (Glucosidase II subunit beta) (Protein kinase C substrate 60.1 kDa protein heavy chain) (PKCSH)	46445000000	296
A0A5F4VY68;F7FGR8	;TMSB10	TMSB10	P63313	Thymosin beta-10	46297000000	97
F7H0K4;F7H0S1	ERP44	ERP44	Q9BS26	Endoplasmic reticulum resident protein 44 (ER protein 44) (ERp44) (Thioredoxin domain-containing protein 4)	46189000000	458
F7FTX6;A0A5F4WC69;B0KW94	;RPS3A	RPS3A	P61247	40S ribosomal protein S3a (Small ribosomal subunit protein eS1) (v-fos transformation effector protein) (Fte-1)	46091000000	345
F7ICV3	RACK1	RACK1	P63244	Receptor of activated protein C kinase 1 (Cell proliferation-inducing gene 21 protein) (Guanine nucleotide-binding protein subunit beta-2-like 1) (Guanine nucleotide-binding protein subunit beta-like protein 12.3) (Human lung cancer oncogene 7 protein) (HLC-7) (Receptor for activated C kinase) (Small ribosomal subunit protein RACK1) [Cleaved into: Receptor of activated protein C kinase 1, N-termi…	46066000000	343
A0A2R8P261	CRYAB	CRYAB	P02511	Alpha-crystallin B chain (Alpha(B)-crystallin) (Heat shock protein beta-5) (HspB5) (Renal carcinoma antigen NY-REN-27) (Rosenthal fiber component)	45926000000	245
U3FU92;F6ZV49;F7AVN8;F6ZV40;A0A2R8N334;F6ZVR1	DAB2	DAB2	P98082	Disabled homolog 2 (Adaptor molecule disabled-2) (Differentially expressed in ovarian carcinoma 2) (DOC-2) (Differentially-expressed protein 2)	45812000000	376
U3C856;F7I0K8;U3DIZ6;A0A5F4VZ54	CYB5R3	CYB5R3	P00387	NADH-cytochrome b5 reductase 3 (B5R) (Cytochrome b5 reductase) (EC 1.6.2.2) (Diaphorase-1) [Cleaved into: NADH-cytochrome b5 reductase 3 membrane-bound form; NADH-cytochrome b5 reductase 3 soluble form]	45753000000	359
A0A5F4WJ79;F7IL95;A0A2R8N052;A0A2R8MCN3;A0A2R8MCX1;A0A2R8PLS8;A0A2R8MX08;A0A5F4WN43		N/A	N/A	N/A	45730000000	304
U3DTS7;F7IP11	COPG1	COPG1	Q9Y678	Coatomer subunit gamma-1 (Gamma-1-coat protein) (Gamma-1-COP)	45622000000	660
F7HQJ4;U3E434;U3ETW5	;SUPT5H	SUPT5H	O00267	Transcription elongation factor SPT5 (hSPT5) (DRB sensitivity-inducing factor 160 kDa subunit) (DSIF p160) (DRB sensitivity-inducing factor large subunit) (DSIF large subunit) (Tat-cotransactivator 1 protein) (Tat-CT1 protein)	45607000000	35
U3EZU5;U3DZK8;F7II55;F7II20;A0A5F4WN62	;CES1	CES1	P23141	Liver carboxylesterase 1 (Acyl-coenzyme A:cholesterol acyltransferase) (ACAT) (Brain carboxylesterase hBr1) (Carboxylesterase 1) (CE-1) (hCE-1) (EC 3.1.1.1) (Cholesteryl ester hydrolase) (CEH) (EC 3.1.1.13) (Cocaine carboxylesterase) (Egasyn) (HMSE) (Methylumbelliferyl-acetate deacetylase 1) (EC 3.1.1.56) (Monocyte/macrophage serine esterase) (Retinyl ester hydrolase) (REH) (Serine esterase 1) (T…	45297000000	474
U3EPD7;F7H547;A0A2R8PDF1;F7H569;F7H553;A0A2R8MPI2;A0A5F4VTR3	SEPT11;SEPTIN11	SEPT11;SEPTIN11	Q9NVA2	Septin-11	45266000000	434
U3DX24;U3EHN3	ARPC1B	ARPC1B	O15143	Actin-related protein 2/3 complex subunit 1B (Arp2/3 complex 41 kDa subunit) (p41-ARC)	45182000000	331
U3F7A7;F7IIB5	LAP3	LAP3	P28838	Cytosol aminopeptidase (EC 3.4.11.1) (Leucine aminopeptidase 3) (LAP-3) (Leucyl aminopeptidase) (Peptidase S) (Proline aminopeptidase) (EC 3.4.11.5) (Prolyl aminopeptidase)	44944000000	555
F6W664	S100A6	S100A6	P06703	Protein S100-A6 (Calcyclin) (Growth factor-inducible protein 2A9) (MLN 4) (Prolactin receptor-associated protein) (PRA) (S100 calcium-binding protein A6)	44627000000	137
U3FHB1;U3DD20;F7I5L7;U3F6G2;U3E5Y9;U3BEQ2;A0A5F4W932	;PABPC1	PABPC1	P11940	Polyadenylate-binding protein 1 (PABP-1) (Poly(A)-binding protein 1)	44171000000	419
U3CVY6	GARS	GARS	P41250	Glycine--tRNA ligase (EC 6.1.1.14) (Diadenosine tetraphosphate synthetase) (Ap4A synthetase) (EC 2.7.7.-) (Glycyl-tRNA synthetase) (GlyRS) (Glycyl-tRNA synthetase 1)	43923000000	538
F7FGL0	LOC100388427	H4C7;H4-16;H4C4;H4C13	Q99525	Histone H4-like protein type G (H4-clustered histone 7)	43759000000	190
U3EU42;A0A5F4WMC1;A0A5F4VSV9;A0A5F4W801	DBI	DBI	P07108	Acyl-CoA-binding protein (ACBP) (Diazepam-binding inhibitor) (DBI) (Endozepine) (EP)	43638000000	148
F7H340;U3FF71;A0A2R8MJ73	PARK7	PARK7	Q99497	Parkinson disease protein 7 (Maillard deglycase) (Oncogene DJ1) (Parkinsonism-associated deglycase) (Protein DJ-1) (DJ-1) (Protein/nucleic acid deglycase DJ-1) (EC 3.1.2.-) (EC 3.5.1.-) (EC 3.5.1.124)	43241000000	349
U3BBI3	CANX	CANX	P27824	Calnexin (IP90) (Major histocompatibility complex class I antigen-binding protein p88) (p90)	42771000000	440
F7I424;H9KXQ3	;RPL27	RPL27	P61353	60S ribosomal protein L27 (Large ribosomal subunit protein eL27)	42118000000	164
U3DDW8;A0A5K1VM13;A0A5F4W0G8;U3FTN9;U3FXT8;A0A5F4WMX7;A0A5F4WBP6;F6PHB1;A0A5F4VS00	EPRS	EPRS	EPRS,QARS	P07814	41993000000	795
F6QUE9;A0A2R8MC54	CAPZA1	CAPZA1	P52907	F-actin-capping protein subunit alpha-1 (CapZ alpha-1)	41865000000	301
U3DMI5	KTN1	KTN1	Q86UP2	Kinectin (CG-1 antigen) (Kinesin receptor)	41859000000	749
U3E6K1;F7FXS6	;HDLBP	HDLBP	Q00341	Vigilin (High density lipoprotein-binding protein) (HDL-binding protein)	41601000000	642
A0A2R8MQ08;F7BT00;A0A5F4W753	ARPC2	ARPC2	O15144	Actin-related protein 2/3 complex subunit 2 (Arp2/3 complex 34 kDa subunit) (p34-ARC)	41565000000	403
F7HK58;F7HFY1;F7ELN5;A0A2R8NDU7	;LOC100390238	N/A	N/A	N/A	41375000000	293
F7EGS6;A0A2R8N7J3	;CSRP2	CSRP2	Q16527	Cysteine and glycine-rich protein 2 (Cysteine-rich protein 2) (CRP2) (LIM domain only protein 5) (LMO-5) (Smooth muscle cell LIM protein) (SmLIM)	41057000000	217
F7H6E2;A0A2R8MP59;U3EKS9;U3D4V3;A0A2R8MX52;A0A2R8M8I7;A0A5F4W0R4;U3E7H3;A0A2R8PG23;A0A5F4WAP1;F7H163	CAMK2D	CAMK2D	Q13557	Calcium/calmodulin-dependent protein kinase type II subunit delta (CaM kinase II subunit delta) (CaMK-II subunit delta) (EC 2.7.11.17)	40774000000	394
F7HQU3	MYLK	MYLK	Q15746	Myosin light chain kinase, smooth muscle (MLCK) (smMLCK) (EC 2.7.11.18) (Kinase-related protein) (KRP) (Telokin) [Cleaved into: Myosin light chain kinase, smooth muscle, deglutamylated form]	40751000000	330
H9KWM0;F7I7D7;A0A5F4VTM3;A0A2R8M2C2;A0A5F4W5V4	;LOC100404320;RPL13	RPL13	P26373	60S ribosomal protein L13 (Breast basic conserved protein 1) (Large ribosomal subunit protein eL13)	40491000000	184
F7IBQ4;A0A2R8N1N9;U3EBT5	MYL9	MYL9	P24844	Myosin regulatory light polypeptide 9 (20 kDa myosin light chain) (LC20) (MLC-2C) (Myosin RLC) (Myosin regulatory light chain 2, smooth muscle isoform) (Myosin regulatory light chain 9) (Myosin regulatory light chain MRLC1)	40366000000	154
A0A2R8M4M8;F7EEH4	MYDGF	MYDGF	Q969H8	Myeloid-derived growth factor (MYDGF)	40317000000	170
A0A5F4W6G4;F7A9U5;F7D9Q9	IPO5	IPO5	O00410	Importin-5 (Imp5) (Importin subunit beta-3) (Karyopherin beta-3) (Ran-binding protein 5) (RanBP5)	40295000000	706
F7GY27;F7IGD4;F7HA27	;EEF1B2	EEF1B2	P24534	Elongation factor 1-beta (EF-1-beta)	40131000000	181
F7I3N3;F7FXF5	PLBD2	PLBD2	Q8NHP8	Putative phospholipase B-like 2 (EC 3.1.1.-) (76 kDa protein) (p76) (LAMA-like protein 2) (Lamina ancestor homolog 2) (Phospholipase B domain-containing protein 2) [Cleaved into: Putative phospholipase B-like 2 32 kDa form; Putative phospholipase B-like 2 45 kDa form]	40038000000	315
U3BFK1	PSMD2	PSMD2	Q13200	26S proteasome non-ATPase regulatory subunit 2 (26S proteasome regulatory subunit RPN1) (26S proteasome regulatory subunit S2) (26S proteasome subunit p97) (Protein 55.11) (Tumor necrosis factor type 1 receptor-associated protein 2)	39973000000	577
F7HCF7	HNRNPM	HNRNPM	P52272	Heterogeneous nuclear ribonucleoprotein M (hnRNP M)	39957000000	497
F7I2M8	VDAC2	VDAC2	P45880	Voltage-dependent anion-selective channel protein 2 (VDAC-2) (hVDAC2) (Outer mitochondrial membrane protein porin 2)	39825000000	236
F6PRD3;U3DDQ2	BASP1	BASP1	P80723	Brain acid soluble protein 1 (22 kDa neuronal tissue-enriched acidic protein) (Neuronal axonal membrane protein NAP-22)	39409000000	178
A0A5F4W6R0;F7E7I2;A0A2R8MNC4		N/A	N/A	N/A	39222000000	243
F7BNA8;U3F130;F7IE80;F7IDN2	HNRNPA1;LOC100397351	HNRNPA1	P09651	Heterogeneous nuclear ribonucleoprotein A1 (hnRNP A1) (Helix-destabilizing protein) (Single-strand RNA-binding protein) (hnRNP core protein A1) [Cleaved into: Heterogeneous nuclear ribonucleoprotein A1, N-terminally processed]	39142000000	267
U3F717	YWHAB	YWHAB	P31946	14-3-3 protein beta/alpha (Protein 1054) (Protein kinase C inhibitor protein 1) (KCIP-1) [Cleaved into: 14-3-3 protein beta/alpha, N-terminally processed]	39030000000	226
U3DER8;U3BJ04	ANXA4	ANXA4	P09525	Annexin A4 (35-beta calcimedin) (Annexin IV) (Annexin-4) (Carbohydrate-binding protein p33/p41) (Chromobindin-4) (Endonexin I) (Lipocortin IV) (P32.5) (PP4-X) (Placental anticoagulant protein II) (PAP-II) (Protein II)	39024000000	383
F7HDN7;F7FE77	AP2B1	AP2B1	P63010	AP-2 complex subunit beta (AP105B) (Adaptor protein complex AP-2 subunit beta) (Adaptor-related protein complex 2 subunit beta) (Beta-2-adaptin) (Beta-adaptin) (Clathrin assembly protein complex 2 beta large chain) (Plasma membrane adaptor HA2/AP2 adaptin beta subunit)	39011000000	641
F7H147;F7HGS2;F7H677;U3B3Q0;F7H671;A0A5F4W4E2	DCTN1	DCTN1	Q14203	Dynactin subunit 1 (150 kDa dynein-associated polypeptide) (DAP-150) (DP-150) (p135) (p150-glued)	38959000000	629
U3FH78;U3F8F4;U3CP03;F6XCY6	;HSPA1B	HSPA1B	P0DMV9	Heat shock 70 kDa protein 1B (Heat shock 70 kDa protein 2) (HSP70-2) (HSP70.2)	38327000000	429
F7IN96;F7IQL2	KPNB1	KPNB1	Q14974	Importin subunit beta-1 (Importin-90) (Karyopherin subunit beta-1) (Nuclear factor p97) (Pore targeting complex 97 kDa subunit) (PTAC97)	38319000000	512
F7FRN7;A0A5F4VW95	EEF1D	EEF1D	P29692	Elongation factor 1-delta (EF-1-delta) (Antigen NY-CO-4)	38289000000	255
F7CJX3;F7GTJ7	MAP4	MAP4	P27816	Microtubule-associated protein 4 (MAP-4)	38193000000	405
F7EYY0;F7A7J9	CCT4	CCT4	P50991	T-complex protein 1 subunit delta (TCP-1-delta) (CCT-delta) (Stimulator of TAR RNA-binding)	38077000000	444
U3CR73;F7IM78;A0A5F4VWT0	;WARS	WARS	P23381	Tryptophan--tRNA ligase, cytoplasmic (EC 6.1.1.2) (Interferon-induced protein 53) (IFP53) (Tryptophanyl-tRNA synthetase) (TrpRS) (hWRS) [Cleaved into: T1-TrpRS; T2-TrpRS]	37873000000	359
A0A5F4W3Y2;F6YR44	COPB2	COPB2	P35606	Coatomer subunit beta' (Beta'-coat protein) (Beta'-COP) (p102)	37810000000	478
U3BYK3	HSPA2	HSPA2	P54652	Heat shock-related 70 kDa protein 2 (Heat shock 70 kDa protein 2)	37752000000	318
F7HTM4	HSPA4	HSPA4	P34932	Heat shock 70 kDa protein 4 (HSP70RY) (Heat shock 70-related protein APG-2)	37723000000	530
U3D4R1;A0A5K1VPP3;A0A2R8M7Q0	LAMP1	LAMP1	P11279	Lysosome-associated membrane glycoprotein 1 (LAMP-1) (Lysosome-associated membrane protein 1) (CD107 antigen-like family member A) (CD antigen CD107a)	37601000000	80
F7FGI3;A0A2R8MWY5	;S100A10	S100A10	P60903	Protein S100-A10 (Calpactin I light chain) (Calpactin-1 light chain) (Cellular ligand of annexin II) (S100 calcium-binding protein A10) (p10 protein) (p11)	37334000000	138
F6QR16;A0A5F4W652;F6PT35;A0A2R8M8R8;A0A5F4WJI0	;RAN	RAN	P62826	GTP-binding nuclear protein Ran (Androgen receptor-associated protein 24) (GTPase Ran) (Ras-like protein TC4) (Ras-related nuclear protein)	37238000000	239
U3DZ51;F6YK92;A0A5F4VR00;A0A5F4W2Z1;A0A5F4WMH7;F6YKK7	RBP4	RBP4	P02753	Retinol-binding protein 4 (Plasma retinol-binding protein) (PRBP) (RBP) [Cleaved into: Plasma retinol-binding protein(1-182); Plasma retinol-binding protein(1-181); Plasma retinol-binding protein(1-179); Plasma retinol-binding protein(1-176)]	37211000000	379
U3FIP9;H9KWW7;U3B7R0;H9KYE2	FKBP10	FKBP10	Q96AY3	Peptidyl-prolyl cis-trans isomerase FKBP10 (PPIase FKBP10) (EC 5.2.1.8) (65 kDa FK506-binding protein) (65 kDa FKBP) (FKBP-65) (FK506-binding protein 10) (FKBP-10) (Immunophilin FKBP65) (Rotamase)	36788000000	323
F7HHD2;F6TEX0;F7DY23;F6TEV2	CCT7	CCT7	Q99832	T-complex protein 1 subunit eta (TCP-1-eta) (CCT-eta) (HIV-1 Nef-interacting protein) [Cleaved into: T-complex protein 1 subunit eta, N-terminally processed]	36767000000	517
A0A2R8M463;A0A2R8M767;F7HF06		N/A	N/A	N/A	36690000000	266
F7G7N4;F7F4A4	CS	CS	O75390	Citrate synthase, mitochondrial (EC 2.3.3.1) (Citrate (Si)-synthase)	36312000000	347
F7AWP3	P4HA1	P4HA1	P13674	Prolyl 4-hydroxylase subunit alpha-1 (4-PH alpha-1) (EC 1.14.11.2) (Procollagen-proline,2-oxoglutarate-4-dioxygenase subunit alpha-1)	36070000000	404
U3DEU5	PPA1	PPA1	Q15181	Inorganic pyrophosphatase (EC 3.6.1.1) (Pyrophosphate phospho-hydrolase) (PPase)	35799000000	422
U3DRA5	UBE2J2	UBE2J2	Q8N2K1	Ubiquitin-conjugating enzyme E2 J2 (EC 2.3.2.23) (E2 ubiquitin-conjugating enzyme J2) (Non-canonical ubiquitin-conjugating enzyme 2) (NCUBE-2)	35769000000	17
F6Q3N9;F7HMB9;A0A5F4WE69;A0A5F4W728;A0A2R8MZW7;A0A5F4WHF1;A0A2R8MJS6;A0A2R8P1E4	;LOC100398394	RPL17	P18621	60S ribosomal protein L17 (60S ribosomal protein L23) (Large ribosomal subunit protein uL22) (PD-1)	35729000000	234
U3C0I9;A0A5F4W9A1;F6TG08	GLUD1	GLUD1	P00367	Glutamate dehydrogenase 1, mitochondrial (GDH 1) (EC 1.4.1.3)	35486000000	390
U3D4U4;U3ECK0	PDCD6IP	PDCD6IP	Q8WUM4	Programmed cell death 6-interacting protein (PDCD6-interacting protein) (ALG-2-interacting protein 1) (ALG-2-interacting protein X) (Hp95)	35193000000	507
F6Y7A9;F7A9D0;F7BAH9	CSE1L	CSE1L	P55060	Exportin-2 (Exp2) (Cellular apoptosis susceptibility protein) (Chromosome segregation 1-like protein) (Importin-alpha re-exporter)	35120000000	250
U3DPC0;U3F4X5;A0A5F4W033	LOC100415053;PCBP1	PCBP1	Q15365	Poly(rC)-binding protein 1 (Alpha-CP1) (Heterogeneous nuclear ribonucleoprotein E1) (hnRNP E1) (Nucleic acid-binding protein SUB2.3)	35040000000	261
F6SRY5;F6SRU4;A0A2R8MJI8	STIP1	STIP1	P31948	Stress-induced-phosphoprotein 1 (STI1) (Hsc70/Hsp90-organizing protein) (Hop) (Renal carcinoma antigen NY-REN-11) (Transformation-sensitive protein IEF SSP 3521)	34982000000	398
U3EGH7;F6ZZK3;A0A2R8N276;F7HGT5;F6RI19	GNAI2	GNAI2	P04899	Guanine nucleotide-binding protein G(i) subunit alpha-2 (Adenylate cyclase-inhibiting G alpha protein)	34926000000	376
F7C9F2	ERP29	ERP29	P30040	Endoplasmic reticulum resident protein 29 (ERp29) (Endoplasmic reticulum resident protein 28) (ERp28) (Endoplasmic reticulum resident protein 31) (ERp31)	34851000000	237
U3FV09;U3F9N8	RTN4	RTN4	Q9NQC3	Reticulon-4 (Foocen) (Neurite outgrowth inhibitor) (Nogo protein) (Neuroendocrine-specific protein) (NSP) (Neuroendocrine-specific protein C homolog) (RTN-x) (Reticulon-5)	34713000000	228
A0A2R8MIV5		EEF1A1	P68104	Elongation factor 1-alpha 1 (EF-1-alpha-1) (Elongation factor Tu) (EF-Tu) (Eukaryotic elongation factor 1 A-1) (eEF1A-1) (Leukocyte receptor cluster member 7)	34475000000	55
F6VTP4	SEC23A	SEC23A	Q15436	Protein transport protein Sec23A (hSec23A) (SEC23-related protein A)	34221000000	510
U3ERY1;F7I7T8;F7I7U6;A0A2R8M957	;HADH	HADH	Q16836	Hydroxyacyl-coenzyme A dehydrogenase, mitochondrial (HCDH) (EC 1.1.1.35) (Medium and short-chain L-3-hydroxyacyl-coenzyme A dehydrogenase) (Short-chain 3-hydroxyacyl-CoA dehydrogenase)	34132000000	321
F7GQT4;U3DL70;F7GVX7	GOT2	GOT2	P00505	Aspartate aminotransferase, mitochondrial (mAspAT) (EC 2.6.1.1) (EC 2.6.1.7) (Fatty acid-binding protein) (FABP-1) (Glutamate oxaloacetate transaminase 2) (Kynurenine aminotransferase 4) (Kynurenine aminotransferase IV) (Kynurenine--oxoglutarate transaminase 4) (Kynurenine--oxoglutarate transaminase IV) (Plasma membrane-associated fatty acid-binding protein) (FABPpm) (Transaminase A)	34121000000	292
F7I3P2	NPR3	NPR3	P17342	Atrial natriuretic peptide receptor 3 (Atrial natriuretic peptide clearance receptor) (Atrial natriuretic peptide receptor type C) (ANP-C) (ANPR-C) (NPR-C)	33750000000	247
U3EHX0;F7AN83;F7AN88;A6MK15	;SLC25A3	SLC25A3	Q00325	Phosphate carrier protein, mitochondrial (Phosphate transport protein) (PTP) (Solute carrier family 25 member 3)	33472000000	200
F7HUX7;F6VL40	HADHA	HADHA	P40939	Trifunctional enzyme subunit alpha, mitochondrial (78 kDa gastrin-binding protein) (Monolysocardiolipin acyltransferase) (EC 2.3.1.-) (TP-alpha) [Includes: Long-chain enoyl-CoA hydratase (EC 4.2.1.17); Long chain 3-hydroxyacyl-CoA dehydrogenase (EC 1.1.1.211)]	33470000000	627
F6SUS4	CD59	CD59	P13987	CD59 glycoprotein (1F5 antigen) (20 kDa homologous restriction factor) (HRF-20) (HRF20) (MAC-inhibitory protein) (MAC-IP) (MEM43 antigen) (Membrane attack complex inhibition factor) (MACIF) (Membrane inhibitor of reactive lysis) (MIRL) (Protectin) (CD antigen CD59)	33331000000	73
U3BB19;U3ELR0;F7HF95	;HNRNPA3	HNRNPA3	P51991	Heterogeneous nuclear ribonucleoprotein A3 (hnRNP A3)	33331000000	301
U3DRT6;A0A5F4VWN2	PDLIM1	PDLIM1	O00151	PDZ and LIM domain protein 1 (C-terminal LIM domain protein 1) (Elfin) (LIM domain protein CLP-36)	33276000000	305
F7GC12;A0A2R8M684;A0A2R8MIW2	;TPT1	TPT1	P13693	Translationally-controlled tumor protein (TCTP) (Fortilin) (Histamine-releasing factor) (HRF) (p23)	33021000000	175
U3EZS7;U3DD57;F7GLE4;A0A5F4WHI7;U3C1B1;U3EI77	ILF3	ILF3	Q12906	Interleukin enhancer-binding factor 3 (Double-stranded RNA-binding protein 76) (DRBP76) (M-phase phosphoprotein 4) (MPP4) (Nuclear factor associated with dsRNA) (NFAR) (Nuclear factor of activated T-cells 90 kDa) (NF-AT-90) (Translational control protein 80) (TCP80)	32863000000	421
U3BG23	EIF5A	EIF5A	P63241	Eukaryotic translation initiation factor 5A-1 (eIF-5A-1) (eIF-5A1) (Eukaryotic initiation factor 5A isoform 1) (eIF-5A) (Rev-binding factor) (eIF-4D)	32787000000	230
U3F3G8;U3EW76;F6X6B0	FERMT2	FERMT2	Q96AC1	Fermitin family homolog 2 (Kindlin-2) (Mitogen-inducible gene 2 protein) (MIG-2) (Pleckstrin homology domain-containing family C member 1) (PH domain-containing family C member 1)	32627000000	409
F6RB87	RHOA	RHOA	P61586	Transforming protein RhoA (EC 3.6.5.2) (Rho cDNA clone 12) (h12)	32473000000	193
A0A5F4WE21;F7I796;F7I7C8;F7ILJ6	;NAP1L1	NAP1L1	P55209	Nucleosome assembly protein 1-like 1 (NAP-1-related protein) (hNRP)	32380000000	367
U3FYJ0;U3FJ70;U3EAN0	ATP2A2	ATP2A2	P16615	Sarcoplasmic/endoplasmic reticulum calcium ATPase 2 (SERCA2) (SR Ca(2+)-ATPase 2) (EC 7.2.2.10) (Calcium pump 2) (Calcium-transporting ATPase sarcoplasmic reticulum type, slow twitch skeletal muscle isoform) (Endoplasmic reticulum class 1/2 Ca(2+) ATPase)	32276000000	516
U3BEK0	TUBB4B	TUBB4B	P68371	Tubulin beta-4B chain (Tubulin beta-2 chain) (Tubulin beta-2C chain)	32130000000	152
F6ZL40;A0A2R8MBE4;F7I982	ATP6V1B2	ATP6V1B2	P21281	V-type proton ATPase subunit B, brain isoform (V-ATPase subunit B 2) (Endomembrane proton pump 58 kDa subunit) (HO57) (Vacuolar proton pump subunit B 2)	32117000000	588
H9KX67;A0A2R8NBI0		N/A	N/A	N/A	32069000000	231
F6XC43;F7F1S3	LOC100410823;RPL10A	RPL10A	P62906	60S ribosomal protein L10a (CSA-19) (Large ribosomal subunit protein uL1) (Neural precursor cell expressed developmentally down-regulated protein 6) (NEDD-6)	32058000000	206
U3EYH0	FASN	FASN	P49327	Fatty acid synthase (EC 2.3.1.85) (Type I fatty acid synthase) [Includes: [Acyl-carrier-protein] S-acetyltransferase (EC 2.3.1.38); [Acyl-carrier-protein] S-malonyltransferase (EC 2.3.1.39); 3-oxoacyl-[acyl-carrier-protein] synthase (EC 2.3.1.41); 3-oxoacyl-[acyl-carrier-protein] reductase (EC 1.1.1.100); 3-hydroxyacyl-[acyl-carrier-protein] dehydratase (EC 4.2.1.59); Enoyl-[acyl-carrier-protein]…	31972000000	709
Q8HXP0	SOD2	SOD2	P04179	Superoxide dismutase [Mn], mitochondrial (EC 1.15.1.1)	31926000000	73
F6PQP1;U3EUX4;F6WBN1;F7CW10;A0A2R8PGY9;F7IT85	;LOC100391528;LOC100411291;RPS4X	RPS4X	P62701	40S ribosomal protein S4, X isoform (SCR10) (Single copy abundant mRNA protein) (Small ribosomal subunit protein eS4)	31920000000	293
F7ENH2;F7F2I9;F7ENU7	GNS	GNS	P15586	N-acetylglucosamine-6-sulfatase (EC 3.1.6.14) (Glucosamine-6-sulfatase) (G6S)	31804000000	253
F7H125	CNPY2	CNPY2	Q9Y2B0	Protein canopy homolog 2 (MIR-interacting saposin-like protein) (Putative secreted protein Zsig9) (Transmembrane protein 4)	31776000000	244
U3BEP4	NEXN	NEXN	Q0ZGT2	Nexilin (F-actin-binding protein) (Nelin)	31761000000	363
F7GB09;U3FGT3;U3DJS8;U3CWX7;U3EWJ2	TJP1	TJP1	Q07157	Tight junction protein ZO-1 (Tight junction protein 1) (Zona occludens protein 1) (Zonula occludens protein 1)	31643000000	572
U3EA04;A0A2R8MW41;A0A2R8MW11;A0A5F4WAE3	;LOC103795068;UGDH	UGDH	O60701	UDP-glucose 6-dehydrogenase (UDP-Glc dehydrogenase) (UDP-GlcDH) (UDPGDH) (EC 1.1.1.22)	31617000000	418
F7IRJ7;F6Z8R7;U3C6U3;A0A2R8MQC2	MAOB	MAOB	P27338	Amine oxidase [flavin-containing] B (EC 1.4.3.4) (Monoamine oxidase type B) (MAO-B)	31590000000	334
F7I1G3;F7I656;F7GUL2;U3EVD0	PCBP2	PCBP2	Q15366	Poly(rC)-binding protein 2 (Alpha-CP2) (Heterogeneous nuclear ribonucleoprotein E2) (hnRNP E2)	31541000000	249
A0A2R8MQN3	SPARC	SPARC	P09486	SPARC (Basement-membrane protein 40) (BM-40) (Osteonectin) (ON) (Secreted protein acidic and rich in cysteine)	31441000000	294
U3CEY9;F6UPP8	AGA	AGA	P20933	N(4)-(beta-N-acetylglucosaminyl)-L-asparaginase (EC 3.5.1.26) (Aspartylglucosaminidase) (Glycosylasparaginase) (N4-(N-acetyl-beta-glucosaminyl)-L-asparagine amidase) [Cleaved into: Glycosylasparaginase alpha chain; Glycosylasparaginase beta chain]	31416000000	169
U3F085;F7GNL2	GNB2	GNB2	P62879	Guanine nucleotide-binding protein G(I)/G(S)/G(T) subunit beta-2 (G protein subunit beta-2) (Transducin beta chain 2)	31313000000	314
F7GQX5;A0A5F4WKA8;U3D4H2;U3B7H9	COPB1	COPB1	P53618	Coatomer subunit beta (Beta-coat protein) (Beta-COP)	31152000000	533
F7DMZ6;U3D8E2;A0A5F4W3Y4	PRDX4	PRDX4	Q13162	Peroxiredoxin-4 (EC 1.11.1.24) (Antioxidant enzyme AOE372) (AOE37-2) (Peroxiredoxin IV) (Prx-IV) (Thioredoxin peroxidase AO372) (Thioredoxin-dependent peroxide reductase A0372) (Thioredoxin-dependent peroxiredoxin 4)	31138000000	211
U3FJH5;U3EBE7;A0A5K1UUR3;F7BZP0;U3F5Q3	DCTN2	DCTN2	Q13561	Dynactin subunit 2 (50 kDa dynein-associated polypeptide) (Dynactin complex 50 kDa subunit) (DCTN-50) (p50 dynamitin)	30859000000	339
F6V3B9;A0A2R8N108	PPP1CB	PPP1CB	P62140	Serine/threonine-protein phosphatase PP1-beta catalytic subunit (PP-1B) (PPP1CD) (EC 3.1.3.16) (EC 3.1.3.53)	30855000000	366
B0KWQ6;F6WM64	PDLIM4	PDLIM4	P50479	PDZ and LIM domain protein 4 (LIM protein RIL) (Reversion-induced LIM protein)	30717000000	292
A0A5F4W5Z6;F7EY42;A0A2R8PLQ1	;LOC100407326;RPS11	RPS11	P62280	40S ribosomal protein S11 (Small ribosomal subunit protein uS17)	30684000000	185
U3ENA8;F6PMK9;F6PM44;A0A2R8PKR9	PSMD1	PSMD1	Q99460	26S proteasome non-ATPase regulatory subunit 1 (26S proteasome regulatory subunit RPN2) (26S proteasome regulatory subunit S1) (26S proteasome subunit p112)	30643000000	439
F7EBV5;U3E5Q0;U3FJX8;A0A2R8MIH8	HSPB6	HSPB6	O14558	Heat shock protein beta-6 (HspB6) (Heat shock 20 kDa-like protein p20)	30643000000	209
U3CIR1;F7IC75;U3FVG8	GSTM5	GSTM5	P46439	Glutathione S-transferase Mu 5 (EC 2.5.1.18) (GST class-mu 5) (GSTM5-5)	30599000000	308
F6YJP5	KIF5B	KIF5B	P33176	Kinesin-1 heavy chain (Conventional kinesin heavy chain) (Ubiquitous kinesin heavy chain) (UKHC)	30469000000	554
F6VA88;U3DFS3;U3FK13	SYNCRIP	SYNCRIP	O60506	Heterogeneous nuclear ribonucleoprotein Q (hnRNP Q) (Glycine- and tyrosine-rich RNA-binding protein) (GRY-RBP) (NS1-associated protein 1) (Synaptotagmin-binding, cytoplasmic RNA-interacting protein)	30442000000	393
F6WK60;U3BR52;A0A5F4VT99	TGFB1I1	TGFB1I1	O43294	Transforming growth factor beta-1-induced transcript 1 protein (Androgen receptor coactivator 55 kDa protein) (Androgen receptor-associated protein of 55 kDa) (Hydrogen peroxide-inducible clone 5 protein) (Hic-5)	30130000000	323
F7HY08;F7INV0	STRAP	STRAP	Q9Y3F4	Serine-threonine kinase receptor-associated protein (MAP activator with WD repeats) (UNR-interacting protein) (WD-40 repeat protein PT-WD)	30009000000	308
F7IMS8	PGM2	PGM2	Q96G03	Phosphoglucomutase-2 (PGM 2) (EC 5.4.2.2) (Glucose phosphomutase 2) (Phosphodeoxyribomutase) (Phosphopentomutase) (EC 5.4.2.7)	29945000000	390
F7ED66	LMAN1	LMAN1	P49257	Protein ERGIC-53 (ER-Golgi intermediate compartment 53 kDa protein) (Gp58) (Intracellular mannose-specific lectin MR60) (Lectin mannose-binding 1)	29889000000	308
U3CSV3	FLNA	FLNA	P21333	Filamin-A (FLN-A) (Actin-binding protein 280) (ABP-280) (Alpha-filamin) (Endothelial actin-binding protein) (Filamin-1) (Non-muscle filamin)	29753000000	181
F6QKI9;A0A2R8MDU8;A0A2R8MW81	RPL18	RPL18	Q07020	60S ribosomal protein L18 (Large ribosomal subunit protein eL18)	29713000000	135
A0A2R8MWZ9;H9KY94;F7IPA8;A0A2R8MNM2;A0A2R8P3S5;A0A5F4WBE6;A0A2R8MI25		N/A	N/A	N/A	29702000000	163
U3E1X5;F7H3G1;A0A2R8M9B8	EEA1	EEA1	Q15075	Early endosome antigen 1 (Endosome-associated protein p162) (Zinc finger FYVE domain-containing protein 2)	29674000000	581
U3BCS5;U3C6F8	GNB1	GNB1	P62873	Guanine nucleotide-binding protein G(I)/G(S)/G(T) subunit beta-1 (Transducin beta chain 1)	29615000000	208
B0KWW6;A0A2R8N087;F6TQT7;A0A5F4WIC3;A0A5F4W983	;RPL10;RPL10L	RPL10	P27635	60S ribosomal protein L10 (Laminin receptor homolog) (Large ribosomal subunit protein uL16) (Protein QM) (Ribosomal protein L10) (Tumor suppressor QM)	29599000000	244
U3D6X1;F7GMY5	ATP2B4	ATP2B4	P23634	Plasma membrane calcium-transporting ATPase 4 (PMCA4) (EC 7.2.2.10) (Matrix-remodeling-associated protein 1) (Plasma membrane calcium ATPase isoform 4) (Plasma membrane calcium pump isoform 4)	29584000000	466
F7ALK9;A0A2R8MTS6;A0A2R8MAS3;A0A2R8NEG6;A0A5F4W6F3	;LOC100389097	UQCRC2	P22695	Cytochrome b-c1 complex subunit 2, mitochondrial (Complex III subunit 2) (Core protein II) (Ubiquinol-cytochrome-c reductase complex core protein 2)	29443000000	309
F7IE69;F7IGQ1	RPS21	RPS21	P63220	40S ribosomal protein S21 (Small ribosomal subunit protein eS21)	29404000000	166
F6TZT1;A0A5F4WKH2	AHCY	AHCY	P23526	Adenosylhomocysteinase (AdoHcyase) (EC 3.3.1.1) (S-adenosyl-L-homocysteine hydrolase)	29353000000	304
F7HTU0;F7HN07;A0A2R8PAB3;F7IPT8;F7IS81	HSPH1	HSPH1	Q92598	Heat shock protein 105 kDa (Antigen NY-CO-25) (Heat shock 110 kDa protein)	29349000000	486
U3E5N5	PRDX1	PRDX1	Q06830	Peroxiredoxin-1 (EC 1.11.1.24) (Natural killer cell-enhancing factor A) (NKEF-A) (Proliferation-associated gene protein) (PAG) (Thioredoxin peroxidase 2) (Thioredoxin-dependent peroxide reductase 2) (Thioredoxin-dependent peroxiredoxin 1)	29311000000	36
U3ET50;U3E8S7;F6X4T6;F6X677	PTBP1	PTBP1	P26599	Polypyrimidine tract-binding protein 1 (PTB) (57 kDa RNA-binding protein PPTB-1) (Heterogeneous nuclear ribonucleoprotein I) (hnRNP I)	29241000000	410
F7EAB2;F7DW50;U3DJ79;U3CU42;U3EXZ3;U3E674;A0A2R8NE45;U3F5E4;U3EFJ2;U3CGK3;U3FRU7;U3DVU4	;ANXA7	ANXA7	P20073	Annexin A7 (Annexin VII) (Annexin-7) (Synexin)	29219000000	262
F7ICU5;A0A2R8MYY7	PEA15	PEA15	Q15121	Astrocytic phosphoprotein PEA-15 (15 kDa phosphoprotein enriched in astrocytes) (Phosphoprotein enriched in diabetes) (PED)	29098000000	176
U3EBK8;U3FFA1	NCL	NCL	P19338	Nucleolin (Protein C23)	29056000000	361
U3DPK6;A0A2R8M7K4	CYP1B1	CYP1B1	Q16678	Cytochrome P450 1B1 (EC 1.14.14.1) (CYPIB1) (Hydroperoxy icosatetraenoate dehydratase) (EC 4.2.1.152)	28971000000	358
U3CXC2;U3CH18	PLOD3	PLOD3	O60568	Multifunctional procollagen lysine hydroxylase and glycosyltransferase LH3 [Includes: Procollagen-lysine,2-oxoglutarate 5-dioxygenase 3 (EC 1.14.11.4) (Lysyl hydroxylase 3) (LH3); Procollagen glycosyltransferase (EC 2.4.1.50) (EC 2.4.1.66) (Galactosylhydroxylysine-glucosyltransferase) (Procollagen galactosyltransferase) (Procollagen glucosyltransferase)]	28934000000	441
F6WGW3;F7DKL4;F6VX96	ILK	ILK	Q13418	Integrin-linked protein kinase (EC 2.7.11.1) (59 kDa serine/threonine-protein kinase) (ILK-1) (ILK-2) (p59ILK)	28692000000	340
F6XY54;A0A2R8MYM2;A0A2R8P8J9	ARF4	ARF4	P18085	ADP-ribosylation factor 4	28537000000	234
U3F4B7;U3EAR0;U3DMX5;A0A5F4W0D0;A0A5K1TXJ0;A0A5K1UK04	AP2A1	AP2A1	O95782	AP-2 complex subunit alpha-1 (100 kDa coated vesicle protein A) (Adaptor protein complex AP-2 subunit alpha-1) (Adaptor-related protein complex 2 subunit alpha-1) (Alpha-adaptin A) (Alpha1-adaptin) (Clathrin assembly protein complex 2 alpha-A large chain) (Plasma membrane adaptor HA2/AP2 adaptin alpha A subunit)	28511000000	468
U3C3K3;U3E3B4;A0A5F4W3L4	UMPS	UMPS	P11172	Uridine 5'-monophosphate synthase (UMP synthase) [Includes: Orotate phosphoribosyltransferase (OPRT) (OPRTase) (EC 2.4.2.10); Orotidine 5'-phosphate decarboxylase (ODC) (EC 4.1.1.23) (OMPdecase)]	28477000000	34
A0A2R8MVQ0;F7IQS9;A0A2R8PI03;A0A5F4VZ73;A0A5F4WDN0;A0A5F4W7E8;F6Q3J9;A0A2R8MD66;A0A2R8MGE4;D7UTH3;A0A2R8MRQ0	;RPS27A;UBC	RPS27A;UBC	P62979	Ubiquitin-40S ribosomal protein S27a (Ubiquitin carboxyl extension protein 80) [Cleaved into: Ubiquitin; 40S ribosomal protein S27a (Small ribosomal subunit protein eS31)]	28435000000	204
U3F4L7;F6V7W4	;HNRNPL	HNRNPL	P14866	Heterogeneous nuclear ribonucleoprotein L (hnRNP L)	28342000000	336
F7FV00;F7G6Q5;F7FUF9	TXNRD1	TXNRD1	Q16881	Thioredoxin reductase 1, cytoplasmic (TR) (EC 1.8.1.9) (Gene associated with retinoic and interferon-induced mortality 12 protein) (GRIM-12) (Gene associated with retinoic and IFN-induced mortality 12 protein) (KM-102-derived reductase-like factor) (Thioredoxin reductase TR1)	28217000000	354
F7II04	GLO1	GLO1	Q04760	Lactoylglutathione lyase (EC 4.4.1.5) (Aldoketomutase) (Glyoxalase I) (Glx I) (Ketone-aldehyde mutase) (Methylglyoxalase) (S-D-lactoylglutathione methylglyoxal lyase)	28064000000	219
U3DP52;A0A2R8MKI3	;RAB7A	RAB7A	P51149	Ras-related protein Rab-7a	28049000000	221
U3CHN7;A6MKU9	;NARS	NARS	O43776	Asparagine--tRNA ligase, cytoplasmic (EC 6.1.1.22) (Asparaginyl-tRNA synthetase) (AsnRS) (Asparaginyl-tRNA synthetase 1)	28041000000	338
F6V436;A0A2R8MV69	RPS3	RPS3	P23396	40S ribosomal protein S3 (EC 4.2.99.18) (Small ribosomal subunit protein uS3)	28032000000	258
F7I4E1;U3C7R0	AARS	AARS	P49588	Alanine--tRNA ligase, cytoplasmic (EC 6.1.1.7) (Alanyl-tRNA synthetase) (AlaRS) (Renal carcinoma antigen NY-REN-42)	28008000000	496
A0A5F4W809;F7G543;A0A5F4W8J6;A0A5F4WI15;A0A5F4W0P8;F7FTH2;U3EVL8;A0A2R8P0L7	LMO7	LMO7	Q8WWI1	LIM domain only protein 7 (LMO-7) (F-box only protein 20) (LOMP)	27973000000	452
U3B575	COL6A1	COL6A1	P12109	Collagen alpha-1(VI) chain	27913000000	401
U3F6T7;F7HYN0	MAP1A	MAP1A	P78559	Microtubule-associated protein 1A (MAP-1A) (Proliferation-related protein p80) [Cleaved into: MAP1A heavy chain; MAP1 light chain LC2]	27878000000	569
U3EIK3;U3F5K1	EIF4G1	EIF4G1	Q04637	Eukaryotic translation initiation factor 4 gamma 1 (eIF-4-gamma 1) (eIF-4G 1) (eIF-4G1) (p220)	27723000000	367
F6W7H3	HSPA6	HSPA6	P17066	Heat shock 70 kDa protein 6 (Heat shock 70 kDa protein B')	27673000000	29
U3CZR4;F7I1S7;B0KWT0	C22orf28;C22ORF28;RTCB	C22orf28;RTCB	Q9Y3I0	RNA-splicing ligase RtcB homolog (EC 6.5.1.8) (3'-phosphate/5'-hydroxy nucleic acid ligase)	27666000000	304
F6V047;F6SQA8	ASS1	ASS1	P00966	Argininosuccinate synthase (EC 6.3.4.5) (Citrulline--aspartate ligase)	27300000000	369
F6RXN0;A0A2R8M7C1;U3FUH7;U3EBK2;U3F043	LOC100405000;RPL12	RPL12	P30050	60S ribosomal protein L12 (Large ribosomal subunit protein uL11)	27272000000	160
F7DD39;F7CUW2	CALB2	CALB2	P22676	Calretinin (CR) (29 kDa calbindin)	27124000000	262
F7IT70;A0A5F4VXJ7	PDIA5	PDIA5	Q14554	Protein disulfide-isomerase A5 (EC 5.3.4.1) (Protein disulfide isomerase-related protein)	26878000000	367
U3CDJ6;U3FKM9;U3BUK4;F7C609	;CAPN1	CAPN1	P07384	Calpain-1 catalytic subunit (EC 3.4.22.52) (Calcium-activated neutral proteinase 1) (CANP 1) (Calpain mu-type) (Calpain-1 large subunit) (Cell proliferation-inducing gene 30 protein) (Micromolar-calpain) (muCANP)	26849000000	480
U3DN86	TUBB4B	TUBB4B	P68371	Tubulin beta-4B chain (Tubulin beta-2 chain) (Tubulin beta-2C chain)	26836000000	221
F6XQA6	SHMT2	SHMT2	P34897	Serine hydroxymethyltransferase, mitochondrial (SHMT) (EC 2.1.2.1) (Glycine hydroxymethyltransferase) (Serine methylase)	26819000000	374
A0A2R8MF18;U3CZ23	IKBIP	IKBIP	Q70UQ0	Inhibitor of nuclear factor kappa-B kinase-interacting protein (I kappa-B kinase-interacting protein) (IKBKB-interacting protein) (IKK-interacting protein)	26770000000	224
F6RS03	ALDOA	ALDOA	P04075	Fructose-bisphosphate aldolase A (EC 4.1.2.13) (Lung cancer antigen NY-LU-1) (Muscle-type aldolase)	26722000000	64
F7A401;U3CBT3;A0A2R8MEN1;U3CTT7;U3CYD1;U3DAP8;U3FMU4	MAPRE1	MAPRE1	Q15691	Microtubule-associated protein RP/EB family member 1 (APC-binding protein EB1) (End-binding protein 1) (EB1)	26649000000	323
F7HKN5	SH3BGRL3	SH3BGRL3	Q9H299	SH3 domain-binding glutamic acid-rich-like protein 3 (SH3 domain-binding protein 1) (SH3BP-1)	26640000000	101
U3CIU0;A6MK40	;HEXB	HEXB	P07686	Beta-hexosaminidase subunit beta (EC 3.2.1.52) (Beta-N-acetylhexosaminidase subunit beta) (Hexosaminidase subunit B) (Cervical cancer proto-oncogene 7 protein) (HCC-7) (N-acetyl-beta-glucosaminidase subunit beta) [Cleaved into: Beta-hexosaminidase subunit beta chain B; Beta-hexosaminidase subunit beta chain A]	26572000000	349
U3F5E8	SFPQ	SFPQ	P23246	Splicing factor, proline- and glutamine-rich (100 kDa DNA-pairing protein) (hPOMp100) (DNA-binding p52/p100 complex, 100 kDa subunit) (Polypyrimidine tract-binding protein-associated-splicing factor) (PSF) (PTB-associated-splicing factor)	26460000000	297
U3FT61;A0A2R8MKQ3;F6YDJ0;A0A2R8MHS4	CTTN	CTTN	Q14247	Src substrate cortactin (Amplaxin) (Oncogene EMS1)	26451000000	292
U3CYB1;U3EY24;A0A2R8M3W0	;HNRNPC	HNRNPC	P07910	Heterogeneous nuclear ribonucleoproteins C1/C2 (hnRNP C1/C2)	26439000000	231
U3BG80;F7E2P4;F6QUM6	UGP2	UGP2	Q16851	UTP--glucose-1-phosphate uridylyltransferase (EC 2.7.7.9) (UDP-glucose pyrophosphorylase) (UDPGP) (UGPase)	26412000000	364
F6Y6J2;U3CCV5;A0A5F4W3K5;A0A5F4VSC9;A0A2R8MVG3;A0A5F4VW20	;LOC100402218;RPS7	RPS7	P62081	40S ribosomal protein S7 (Small ribosomal subunit protein eS7)	26391000000	250
F7HR98;A0A2R8PKY1	EFEMP1	EFEMP1	Q12805	EGF-containing fibulin-like extracellular matrix protein 1 (Extracellular protein S1-5) (Fibrillin-like protein) (Fibulin-3) (FIBL-3)	26384000000	239
U3CUC3;U3D9S7;U3C985;F7H3P4;U3CHD2;F7IS13;F7I230;A0A2R8MM41	DBNL	DBNL	Q9UJU6	Drebrin-like protein (Cervical SH3P7) (Cervical mucin-associated protein) (Drebrin-F) (HPK1-interacting protein of 55 kDa) (HIP-55) (SH3 domain-containing protein 7)	26348000000	241
U3CPR7	PSMC4	PSMC4	P43686	26S proteasome regulatory subunit 6B (26S proteasome AAA-ATPase subunit RPT3) (MB67-interacting protein) (MIP224) (Proteasome 26S subunit ATPase 4) (Tat-binding protein 7) (TBP-7)	26295000000	405
F7F9K3	EIF3A	EIF3A	Q14152	Eukaryotic translation initiation factor 3 subunit A (eIF3a) (Eukaryotic translation initiation factor 3 subunit 10) (eIF-3-theta) (eIF3 p167) (eIF3 p180) (eIF3 p185)	26165000000	524
U3D144;U3FF40;F7IKR2;A0A5F4VSR9;A0A5F4WHY7;A0A5F4VT24;F7I3J0;F7I899	ENAH	ENAH	Q8N8S7	Protein enabled homolog	26106000000	311
H9KXQ2;H9KWP1	;MIF	MIF	P14174	Macrophage migration inhibitory factor (MIF) (EC 5.3.2.1) (Glycosylation-inhibiting factor) (GIF) (L-dopachrome isomerase) (L-dopachrome tautomerase) (EC 5.3.3.12) (Phenylpyruvate tautomerase)	26025000000	114
F6WAG2;F6YP53	RPLP0	RPLP0	P05388	60S acidic ribosomal protein P0 (60S ribosomal protein L10E) (Large ribosomal subunit protein uL10)	25895000000	248
F7C4U9;U3EGB3	ACADVL	ACADVL	P49748	Very long-chain specific acyl-CoA dehydrogenase, mitochondrial (VLCAD) (EC 1.3.8.9)	25860000000	416
F7HZF6	CTSZ	CTSZ	Q9UBR2	Cathepsin Z (EC 3.4.18.1) (Cathepsin P) (Cathepsin X)	25693000000	161
F6Q9I2;A0A5F4VUW2;A0A5F4WEW2	;LOC103795977	CRIP1	P50238	Cysteine-rich protein 1 (CRP-1) (Cysteine-rich heart protein) (CRHP) (hCRHP) (Cysteine-rich intestinal protein) (CRIP)	25688000000	68
F7A4N0;U3D7P2;A0A2R8MIX2	ATOX1	ATOX1	O00244	Copper transport protein ATOX1 (Metal transport protein ATX1)	25396000000	128
U3ED30	TMED10	TMED10	P49755	Transmembrane emp24 domain-containing protein 10 (21 kDa transmembrane-trafficking protein) (S31III125) (S31I125) (Tmp-21-I) (Transmembrane protein Tmp21) (p23) (p24 family protein delta-1) (p24delta1) (p24delta)	25345000000	223
F7I548;A0A2R8MRA3;F7HRD0;A0A5F4WKP0;A0A5F4W2N7	;ARPC4	ARPC4	P59998	Actin-related protein 2/3 complex subunit 4 (Arp2/3 complex 20 kDa subunit) (p20-ARC)	25244000000	179
U3FEQ3;F7BUC0	LIMS1	LIMS1	P48059	LIM and senescent cell antigen-like-containing domain protein 1 (Particularly interesting new Cys-His protein 1) (PINCH-1) (Renal carcinoma antigen NY-REN-48)	25237000000	294
F7AKA7;U3DQA9;F7G0S9	MAPK1	MAPK1	P28482	Mitogen-activated protein kinase 1 (MAP kinase 1) (MAPK 1) (EC 2.7.11.24) (ERT1) (Extracellular signal-regulated kinase 2) (ERK-2) (MAP kinase isoform p42) (p42-MAPK) (Mitogen-activated protein kinase 2) (MAP kinase 2) (MAPK 2)	25201000000	322
U3DRI7;F7BRE8	ITGA11	ITGA11	Q9UKX5	Integrin alpha-11	25096000000	286
U3CA08	YBX1	YBX1	P67809	Y-box-binding protein 1 (YB-1) (CCAAT-binding transcription factor I subunit A) (CBF-A) (DNA-binding protein B) (DBPB) (Enhancer factor I subunit A) (EFI-A) (Nuclease-sensitive element-binding protein 1) (Y-box transcription factor)	25064000000	198
U3EPN7;U3FHR0;U3EXR1;U3CMA9	VARS	VARS	P26640	Valine--tRNA ligase (EC 6.1.1.9) (Protein G7a) (Valyl-tRNA synthetase) (ValRS)	24976000000	478
B0KWQ5;U3CSN7	P4HA2	P4HA2	O15460	Prolyl 4-hydroxylase subunit alpha-2 (4-PH alpha-2) (EC 1.14.11.2) (Procollagen-proline,2-oxoglutarate-4-dioxygenase subunit alpha-2)	24966000000	317
F7I3R3;A0A5F4WE19;F6Y6L9;F7HRV6	DLD	DLD	P09622	Dihydrolipoyl dehydrogenase, mitochondrial (EC 1.8.1.4) (Dihydrolipoamide dehydrogenase) (Glycine cleavage system L protein)	24947000000	298
U3E7E5;U3FBT5;A0A2R8MVE4;A0A5F4VT52	;XRCC6	XRCC6	P12956	X-ray repair cross-complementing protein 6 (EC 3.6.4.-) (EC 4.2.99.-) (5'-deoxyribose-5-phosphate lyase Ku70) (5'-dRP lyase Ku70) (70 kDa subunit of Ku antigen) (ATP-dependent DNA helicase 2 subunit 1) (ATP-dependent DNA helicase II 70 kDa subunit) (CTC box-binding factor 75 kDa subunit) (CTC75) (CTCBF) (DNA repair protein XRCC6) (Lupus Ku autoantigen protein p70) (Ku70) (Thyroid-lupus autoantige…	24912000000	413
A0A5F4WH84;F7HWQ2;U3DYI2;F7GS51;A0A2R8N0V5	RBBP7	RBBP7	Q16576	Histone-binding protein RBBP7 (Histone acetyltransferase type B subunit 2) (Nucleosome-remodeling factor subunit RBAP46) (Retinoblastoma-binding protein 7) (RBBP-7) (Retinoblastoma-binding protein p46)	24875000000	270
U3FT89	OAT	OAT	P04181	Ornithine aminotransferase, mitochondrial (EC 2.6.1.13) (Ornithine delta-aminotransferase) (Ornithine--oxo-acid aminotransferase) [Cleaved into: Ornithine aminotransferase, hepatic form; Ornithine aminotransferase, renal form]	24781000000	312
F7I8T9;F7I6E2	DHX9	DHX9	Q08211	ATP-dependent RNA helicase A (EC 3.6.4.13) (DEAH box protein 9) (DExH-box helicase 9) (Leukophysin) (LKP) (Nuclear DNA helicase II) (NDH II) (RNA helicase A)	24775000000	496
U3DPX6	P4HB	P4HB	P07237	Protein disulfide-isomerase (PDI) (EC 5.3.4.1) (Cellular thyroid hormone-binding protein) (Prolyl 4-hydroxylase subunit beta) (p55)	24749000000	32
U3DBX1;A0A2R8MXG2	UGGT1	UGGT1	Q9NYU2	UDP-glucose:glycoprotein glucosyltransferase 1 (UGT1) (hUGT1) (EC 2.4.1.-) (UDP--Glc:glycoprotein glucosyltransferase) (UDP-glucose ceramide glucosyltransferase-like 1)	24745000000	552
F7GMX2;U3EL03;A0A5F4W7B5;A6MKA2	;CTSA	CTSA	P10619	Lysosomal protective protein (EC 3.4.16.5) (Carboxypeptidase C) (Carboxypeptidase L) (Cathepsin A) (Protective protein cathepsin A) (PPCA) (Protective protein for beta-galactosidase) [Cleaved into: Lysosomal protective protein 32 kDa chain; Lysosomal protective protein 20 kDa chain]	24613000000	205
F7I6T1;A0A2R8MPG8;A0A2R8PN29;A0A2R8N7A4	;RAB1B	RAB1B	Q9H0U4	Ras-related protein Rab-1B	24568000000	231
A0A5F4W5N2;F7A375	GAA	GAA	P10253	Lysosomal alpha-glucosidase (EC 3.2.1.20) (Acid maltase) (Aglucosidase alfa) [Cleaved into: 76 kDa lysosomal alpha-glucosidase; 70 kDa lysosomal alpha-glucosidase]	24486000000	503
U3D7P5;A0A5F4VQR0;F7CCS9;A0A5F4WDU7;A0A5F4W701	TPP1	TPP1	O14773	Tripeptidyl-peptidase 1 (TPP-1) (EC 3.4.14.9) (Cell growth-inhibiting gene 1 protein) (Lysosomal pepstatin-insensitive protease) (LPIC) (Tripeptidyl aminopeptidase) (Tripeptidyl-peptidase I) (TPP-I)	24473000000	141
U3C7X7;F6VNL9;U3BVZ6;A0A2R8M4W6	RAC1	RAC1;RAC3	P63000	Ras-related C3 botulinum toxin substrate 1 (EC 3.6.5.2) (Cell migration-inducing gene 5 protein) (Ras-like protein TC25) (p21-Rac1)	24465000000	176
F6YH42;U3FKL3;A0A2R8MWF6;U3CS66	MTHFD1	MTHFD1	P11586	C-1-tetrahydrofolate synthase, cytoplasmic (C1-THF synthase) [Cleaved into: C-1-tetrahydrofolate synthase, cytoplasmic, N-terminally processed] [Includes: Methylenetetrahydrofolate dehydrogenase (EC 1.5.1.5); Methenyltetrahydrofolate cyclohydrolase (EC 3.5.4.9); Formyltetrahydrofolate synthetase (EC 6.3.4.3)]	24448000000	439
A0A5F4WEF5	PGM3	PGM3	O95394	Phosphoacetylglucosamine mutase (PAGM) (EC 5.4.2.3) (Acetylglucosamine phosphomutase) (N-acetylglucosamine-phosphate mutase) (Phosphoglucomutase-3) (PGM 3)	24447000000	326
F7I243	GPNMB	GPNMB	Q14956	Transmembrane glycoprotein NMB (Hematopoietic growth factor inducible neurokinin-1 type)	24416000000	90
A0A2R8M4P8;A0A2R8M9P8;F7GTH0;A0A2R8MP85	;RPL22	RPL22	P35268	60S ribosomal protein L22 (EBER-associated protein) (EAP) (Epstein-Barr virus small RNA-associated protein) (Heparin-binding protein HBp15) (Large ribosomal subunit protein eL22)	24115000000	138
F7FPL5;U3F7J5;F6VQ06	PGM1	PGM1	P36871	Phosphoglucomutase-1 (PGM 1) (EC 5.4.2.2) (Glucose phosphomutase 1)	24017000000	408
F6PLX7	RPL14	RPL14	P50914	60S ribosomal protein L14 (CAG-ISL 7) (Large ribosomal subunit protein eL14)	24006000000	131
F6W0P4;F6W0V7;A0A5F4VSZ6;U3DUM8	ADH5	ADH5	P11766	Alcohol dehydrogenase class-3 (EC 1.1.1.1) (Alcohol dehydrogenase 5) (Alcohol dehydrogenase class chi chain) (Alcohol dehydrogenase class-III) (Glutathione-dependent formaldehyde dehydrogenase) (FALDH) (FDH) (GSH-FDH) (EC 1.1.1.-) (S-(hydroxymethyl)glutathione dehydrogenase) (EC 1.1.1.284)	23984000000	255
U3D7H7;F7GX51;F7H7G0;F7GX66	PPP1R12A	PPP1R12A	O14974	Protein phosphatase 1 regulatory subunit 12A (Myosin phosphatase-targeting subunit 1) (Myosin phosphatase target subunit 1) (Protein phosphatase myosin-binding subunit)	23898000000	311
F7EJ37;A0A2R8NAI0;A0A5F4VZ22;F7E0S4;A0A5F4VVA1;A0A5F4W4C9;A0A2R8MUA9;A0A2R8MTK8;A0A5F4WHH5;A0A2R8N4W6;A0A5F4VVL2;F7E8N0	;RPL23A	RPL23A	P62750	60S ribosomal protein L23a (Large ribosomal subunit protein uL23)	23879000000	140
A0A2R8MYU2;U3DWK4;A0A2R8MB70;A6MLI9	;PDHB	PDHB	P11177	Pyruvate dehydrogenase E1 component subunit beta, mitochondrial (PDHE1-B) (EC 1.2.4.1)	23822000000	239
U3DLZ3;A0A5F4VVQ0;F7HMJ4	;CDC42	CDC42	P60953	Cell division control protein 42 homolog (EC 3.6.5.2) (G25K GTP-binding protein)	23605000000	217
F7H0E8;A0A5F4W8B2	VPS35	VPS35	Q96QK1	Vacuolar protein sorting-associated protein 35 (hVPS35) (Maternal-embryonic 3) (Vesicle protein sorting 35)	23480000000	400
A0A2R8MXV9	LRRC59	LRRC59	Q96AG4	Leucine-rich repeat-containing protein 59 (Ribosome-binding protein p34) (p34) [Cleaved into: Leucine-rich repeat-containing protein 59, N-terminally processed]	23474000000	212
A0A2R8MU06;F7IJ88;F7IJ89	RPN2	RPN2	P04844	Dolichyl-diphosphooligosaccharide--protein glycosyltransferase subunit 2 (Dolichyl-diphosphooligosaccharide--protein glycosyltransferase 63 kDa subunit) (RIBIIR) (Ribophorin II) (RPN-II) (Ribophorin-2)	23465000000	364
U3CHT2;U3BZJ9;F7IH24	AKAP2;PALM2-AKAP2	AKAP2;PALM2;PALM2-AKAP2	Q9Y2D5	A-kinase anchor protein 2 (AKAP-2) (AKAP-KL) (Protein kinase A-anchoring protein 2) (PRKA2)	23425000000	362
U3FS35;F7D6R2;A0A5F4W8I1	PRDX3	PRDX3	P30048	Thioredoxin-dependent peroxide reductase, mitochondrial (EC 1.11.1.24) (Antioxidant protein 1) (AOP-1) (HBC189) (Peroxiredoxin III) (Prx-III) (Peroxiredoxin-3) (Protein MER5 homolog) (Thioredoxin-dependent peroxiredoxin 3)	23409000000	188
F7IMS0	TUFM	TUFM	P49411	Elongation factor Tu, mitochondrial (EF-Tu) (P43)	23399000000	366
U3E6L1;U3EDR0;A0A2R8NBC8	PSMC3	PSMC3	P17980	26S proteasome regulatory subunit 6A (26S proteasome AAA-ATPase subunit RPT5) (Proteasome 26S subunit ATPase 3) (Proteasome subunit P50) (Tat-binding protein 1) (TBP-1)	23395000000	330
U3C7A7;F7E0T6;F7IRM4;A0A5F4WGY5;A0A2R8M3D3;F7EYZ5	LMCD1	LMCD1	Q9NZU5	LIM and cysteine-rich domains protein 1 (Dyxin)	23357000000	297
U3CZ52	PLD3	PLD3	Q8IV08	5'-3' exonuclease PLD3 (EC 3.1.16.1) (Choline phosphatase 3) (HindIII K4L homolog) (Hu-K4) (Phosphatidylcholine-hydrolyzing phospholipase D3) (Phospholipase D3) (PLD 3)	23356000000	187
U3BB47	PAWR	PAWR	Q96IZ0	PRKC apoptosis WT1 regulator protein (Prostate apoptosis response 4 protein) (Par-4)	23333000000	214
U3FLT3;U3DH45	PRKCDBP	PRKCDBP	Q969G5	Caveolae-associated protein 3 (Cavin-3) (Protein kinase C delta-binding protein) (Serum deprivation response factor-related gene product that binds to C-kinase) (hSRBC)	23201000000	195
F6X741;U3FQH4;F7BI84;A0A5F4WB00	DDX1	DDX1	Q92499	ATP-dependent RNA helicase DDX1 (EC 3.6.4.13) (DEAD box protein 1) (DEAD box protein retinoblastoma) (DBP-RB)	23145000000	397
U3CST2;U3BCY0;A0A5F4WLK7	USP5	USP5	P45974	Ubiquitin carboxyl-terminal hydrolase 5 (EC 3.4.19.12) (Deubiquitinating enzyme 5) (Isopeptidase T) (Ubiquitin thioesterase 5) (Ubiquitin-specific-processing protease 5)	23070000000	472
F7H367;U3CN90;B0KWP7;U3FTD0;U3BP01;F7H5A5;U3C5J3;A0A2R8MPB1;A0A2R8P5Q0;A0A2R8M7W8;A0A2R8P6S6	SEPT8;SEPTIN8	SEPT8;SEPTIN8	Q92599	Septin-8	23021000000	286
U3EDY9;F7EY64	RCN3	RCN3	Q96D15	Reticulocalbin-3 (EF-hand calcium-binding protein RLP49)	22878000000	246
A0A2R8MC53;A0A5F4WIC4;A0A2R8MW88;A0A5F4W9J4;A0A2R8M613;A0A5F4VSP3	;RPL21	RPL21	P46778	60S ribosomal protein L21 (Large ribosomal subunit protein eL21)	22780000000	188
A0A2R8MIH3;F7IEL0	UQCRC1	UQCRC1	P31930	Cytochrome b-c1 complex subunit 1, mitochondrial (Complex III subunit 1) (Core protein I) (Ubiquinol-cytochrome-c reductase complex core protein 1)	22744000000	280
B0CM99;F6UBE6;F6XEH4;F7GZS3;A0A2R8P7K9	;HMGB1	HMGB1	P09429	High mobility group protein B1 (High mobility group protein 1) (HMG-1)	22736000000	177
U3DHY9;A0A5K1UXY1	SEC13	SEC13	P55735	Protein SEC13 homolog (GATOR complex protein SEC13) (SEC13-like protein 1) (SEC13-related protein)	22715000000	243
F6ZN82;F7CB85	YARS	YARS	P54577	Tyrosine--tRNA ligase, cytoplasmic (EC 6.1.1.1) (Tyrosyl-tRNA synthetase) (TyrRS) [Cleaved into: Tyrosine--tRNA ligase, cytoplasmic, N-terminally processed]	22682000000	358
F6Q6L3;A0A5F4VZH7;U3EG44;A0A2R8MUA2;U3E9J9;F6Q6W2;U3DR91	USO1	USO1	O60763	General vesicular transport factor p115 (Protein USO1 homolog) (Transcytosis-associated protein) (TAP) (Vesicle-docking protein)	22674000000	393
U3FQ53;F6S6U2	RPL27A	RPL27A	P46776	60S ribosomal protein L27a (Large ribosomal subunit protein uL15)	22656000000	127
U3ECV0;F7GAR2;A0A5F4WAT5;F7GB39;A0A5F4WDR1;U3DZU1;F6Y6X9;A0A5F4VQZ7	MYL1;MYL3	MYL1	P05976	Myosin light chain 1/3, skeletal muscle isoform (MLC1/MLC3) (MLC1F/MLC3F) (Myosin light chain alkali 1/2) (Myosin light chain A1/A2)	22560000000	25
F7HYI2	ABCC2	ABCC2	Q92887	Canalicular multispecific organic anion transporter 1 (ATP-binding cassette sub-family C member 2) (Canalicular multidrug resistance protein) (Multidrug resistance-associated protein 2) (EC 7.6.2.2)	22492000000	8
U3DRU9;A0A5F4WEC7	CMPK1	CMPK1	P30085	UMP-CMP kinase (EC 2.7.4.14) (Deoxycytidylate kinase) (CK) (dCMP kinase) (Nucleoside-diphosphate kinase) (EC 2.7.4.6) (Uridine monophosphate/cytidine monophosphate kinase) (UMP/CMP kinase) (UMP/CMPK)	22372000000	216
F6UCC7;U3ASQ5;A0A2R8PJD4;A0A2R8MDZ1	;DYNLL1;LOC100398965	DYNLL1	P63167	Dynein light chain 1, cytoplasmic (8 kDa dynein light chain) (DLC8) (Dynein light chain LC8-type 1) (Protein inhibitor of neuronal nitric oxide synthase) (PIN)	22361000000	164
F6ZJ54	COL8A1	COL8A1	P27658	Collagen alpha-1(VIII) chain (Endothelial collagen) [Cleaved into: Vastatin]	22234000000	112
F7ASR5;F7AIT2	PAK2	PAK2	Q13177	Serine/threonine-protein kinase PAK 2 (EC 2.7.11.1) (Gamma-PAK) (PAK65) (S6/H4 kinase) (p21-activated kinase 2) (PAK-2) (p58) [Cleaved into: PAK-2p27 (p27); PAK-2p34 (p34) (C-t-PAK2)]	22107000000	389
U3DV78;A0A5F4W5V5;A0A5F4WJT8;A0A2R8MXE4	PGM5	PGM5	Q15124	Phosphoglucomutase-like protein 5 (Aciculin) (Phosphoglucomutase-related protein) (PGM-RP)	21921000000	271
U3CCI8;F7H0W5;A0A2R8MJZ6	ACAT1	ACAT1	P24752	Acetyl-CoA acetyltransferase, mitochondrial (EC 2.3.1.9) (Acetoacetyl-CoA thiolase) (T2)	21920000000	256
F7A150;A0A2R8MYL6;F7G4D4;A0A2R8M8B9;F7HWJ9;F7I868	RAP1B	RAP1B	P61224	Ras-related protein Rap-1b (EC 3.6.5.2) (GTP-binding protein smg p21B)	21903000000	245
F7EH81	LMNB1	LMNB1	P20700	Lamin-B1	21859000000	371
U3E2X8	LIMA1	LIMA1	Q9UHB6	LIM domain and actin-binding protein 1 (Epithelial protein lost in neoplasm)	21820000000	302
U3B7F4	HMOX1	HMOX1	P09601	Heme oxygenase 1 (HO-1) (EC 1.14.14.18)	21766000000	270
F7HT98;A0A2R8MKN6	;ST13	ST13	P50502	Hsc70-interacting protein (Hip) (Aging-associated protein 2) (Progesterone receptor-associated p48 protein) (Protein FAM10A1) (Putative tumor suppressor ST13) (Renal carcinoma antigen NY-REN-33) (Suppression of tumorigenicity 13 protein)	21698000000	193
F7FP32;U3FMA2;A0A2R8MBD9	RPL35	RPL35	P42766	60S ribosomal protein L35 (Large ribosomal subunit protein uL29)	21569000000	90
A0A2R8P242;F7HQV8;A0A2R8MIF7	;FTH1	FTH1	P02794	Ferritin heavy chain (Ferritin H subunit) (EC 1.16.3.1) (Cell proliferation-inducing gene 15 protein) [Cleaved into: Ferritin heavy chain, N-terminally processed]	21554000000	180
U3D4Z9;A0A2R8MM09;F6S2S4	ARCN1	ARCN1	P48444	Coatomer subunit delta (Archain) (Delta-coat protein) (Delta-COP)	21540000000	280
F6STU1;A0A2R8PHY7;A0A2R8PH69	PYGB	PYGB	P11216	Glycogen phosphorylase, brain form (EC 2.4.1.1)	21508000000	513
F7F2G3	RPS14	RPS14	P62263	40S ribosomal protein S14 (Small ribosomal subunit protein uS11)	21501000000	164
U3CFZ1	PSMC2	PSMC2	P35998	26S proteasome regulatory subunit 7 (26S proteasome AAA-ATPase subunit RPT1) (Proteasome 26S subunit ATPase 2) (Protein MSS1)	21496000000	326
F7HVP6	CNDP2	CNDP2	Q96KP4	Cytosolic non-specific dipeptidase (EC 3.4.13.18) (CNDP dipeptidase 2) (Carnosine dipeptidase II) (Epididymis secretory protein Li 13) (Glutamate carboxypeptidase-like protein 1) (Peptidase A)	21442000000	380
U3BG75	PTGIS	PTGIS	Q16647	Prostacyclin synthase (EC 5.3.99.4) (Hydroperoxy icosatetraenoate dehydratase) (EC 4.2.1.152) (Prostaglandin I2 synthase)	21413000000	336
U3F519;F6R552	NONO	NONO	Q15233	Non-POU domain-containing octamer-binding protein (NonO protein) (54 kDa nuclear RNA- and DNA-binding protein) (55 kDa nuclear protein) (DNA-binding p52/p100 complex, 52 kDa subunit) (NMT55) (p54(nrb)) (p54nrb)	21409000000	274
F7IHC5;A0A2R8MAY1;A0A2R8MJB7	;LOC100398433	ARPC3	O15145	Actin-related protein 2/3 complex subunit 3 (Arp2/3 complex 21 kDa subunit) (p21-ARC)	21347000000	184
F6WS67	RARS	RARS	P54136	Arginine--tRNA ligase, cytoplasmic (EC 6.1.1.19) (Arginyl-tRNA synthetase) (ArgRS)	21336000000	420
U3F849	SLC25A5	SLC25A5	P05141	ADP/ATP translocase 2 (ADP,ATP carrier protein 2) (ADP,ATP carrier protein, fibroblast isoform) (Adenine nucleotide translocator 2) (ANT 2) (Solute carrier family 25 member 5) [Cleaved into: ADP/ATP translocase 2, N-terminally processed]	21218000000	167
F7GWH4;U3CVN6;F7H1S9	;PSAT1	PSAT1	Q9Y617	Phosphoserine aminotransferase (EC 2.6.1.52) (Phosphohydroxythreonine aminotransferase) (PSAT)	21153000000	265
F7B3R1;F7B373	DDAH1	DDAH1	O94760	N(G),N(G)-dimethylarginine dimethylaminohydrolase 1 (DDAH-1) (Dimethylarginine dimethylaminohydrolase 1) (EC 3.5.3.18) (DDAHI) (Dimethylargininase-1)	21147000000	203
B0KWX0;F7BAR0	ATP6AP1;GDI1	ATP6AP1;GDI1	Q15904	V-type proton ATPase subunit S1 (V-ATPase subunit S1) (Protein XAP-3) (V-ATPase Ac45 subunit) (V-ATPase S1 accessory protein) (Vacuolar proton pump subunit S1)	21088000000	330
F7IGF2	EIF3B	EIF3B	P55884	Eukaryotic translation initiation factor 3 subunit B (eIF3b) (Eukaryotic translation initiation factor 3 subunit 9) (Prt1 homolog) (hPrt1) (eIF-3-eta) (eIF3 p110) (eIF3 p116)	21044000000	343
U3DZ04;U3D5W3;U3E5K2;U3CNY6;U3FH57;F7FAF8	IMMT	IMMT	Q16891	MICOS complex subunit MIC60 (Cell proliferation-inducing gene 4/52 protein) (Mitochondrial inner membrane protein) (Mitofilin) (p87/89)	20805000000	401
U3AXR7	PSMA7	PSMA7	O14818	Proteasome subunit alpha type-7 (EC 3.4.25.1) (Proteasome subunit RC6-1) (Proteasome subunit XAPC7)	20739000000	224
F7HX33;F6UIA4;F7HKC6;F7HKD4	NPC2	NPC2	P61916	NPC intracellular cholesterol transporter 2 (Epididymal secretory protein E1) (Human epididymis-specific protein 1) (He1) (Niemann-Pick disease type C2 protein)	20726000000	170
F6X828;F6WM23;A0A2R8PN52	;PSMC6	PSMC6	P62333	26S proteasome regulatory subunit 10B (26S proteasome AAA-ATPase subunit RPT4) (Proteasome 26S subunit ATPase 6) (Proteasome subunit p42)	20702000000	276
F7IH12;A0A2R8MP81	;RPS13	RPS13	P62277	40S ribosomal protein S13 (Small ribosomal subunit protein uS15)	20676000000	175
A0A5F4WIS8;A0A5F4WM53;F6VX89	RPL18A	RPL18A	Q02543	60S ribosomal protein L18a (Large ribosomal subunit protein eL20)	20617000000	164
F7EF24;F6YQV0;A0A2R8MEB9	ETFA	ETFA	P13804	Electron transfer flavoprotein subunit alpha, mitochondrial (Alpha-ETF)	20613000000	255
U3CQD0;F7I898;U3BHP0;A0A5F4WCY5;U3CQC4	;VASP	VASP	P50552	Vasodilator-stimulated phosphoprotein (VASP)	20569000000	241
U3D8S7;F6QJZ8	PLOD1	PLOD1	Q02809	Procollagen-lysine,2-oxoglutarate 5-dioxygenase 1 (EC 1.14.11.4) (Lysyl hydroxylase 1) (LH1)	20540000000	442
F6S6F4;F7IH18	SNX2	SNX2	O60749	Sorting nexin-2 (Transformation-related gene 9 protein) (TRG-9)	20535000000	280
F7BS30		N/A	N/A	N/A	20517000000	185
F7HPF3;F7HPF8	FHL2	FHL2	Q14192	Four and a half LIM domains protein 2 (FHL-2) (LIM domain protein DRAL) (Skeletal muscle LIM-protein 3) (SLIM-3)	20504000000	272
F7C3R5	PSMA5	PSMA5	P28066	Proteasome subunit alpha type-5 (EC 3.4.25.1) (Macropain zeta chain) (Multicatalytic endopeptidase complex zeta chain) (Proteasome zeta chain)	20378000000	163
F7GW13;A0A5F4WKZ0	PSMA1	PSMA1	P25786	Proteasome subunit alpha type-1 (EC 3.4.25.1) (30 kDa prosomal protein) (PROS-30) (Macropain subunit C2) (Multicatalytic endopeptidase complex subunit C2) (Proteasome component C2) (Proteasome nu chain)	20333000000	210
U3F442;U3C0J9;F6T3U5	NDRG1	NDRG1	Q92597	Protein NDRG1 (Differentiation-related gene 1 protein) (DRG-1) (N-myc downstream-regulated gene 1 protein) (Nickel-specific induction protein Cap43) (Reducing agents and tunicamycin-responsive protein) (RTP) (Rit42)	20322000000	238
F7G3B6	NAGK	NAGK	Q9UJ70	N-acetyl-D-glucosamine kinase (N-acetylglucosamine kinase) (EC 2.7.1.59) (GlcNAc kinase)	20283000000	241
A0A5F4VU06;F7FL95	COL3A1	COL3A1	P02461	Collagen alpha-1(III) chain	20275000000	254
F7FLF7;U3C0N4	AP2M1	AP2M1	Q96CW1	AP-2 complex subunit mu (AP-2 mu chain) (Adaptin-mu2) (Adaptor protein complex AP-2 subunit mu) (Adaptor-related protein complex 2 subunit mu) (Clathrin assembly protein complex 2 mu medium chain) (Clathrin coat assembly protein AP50) (Clathrin coat-associated protein AP50) (HA2 50 kDa subunit) (Plasma membrane adaptor AP-2 50 kDa protein)	20213000000	269
B0KWT9;A0A2R8MZ97;F7A518	G6PD	G6PD	P11413	Glucose-6-phosphate 1-dehydrogenase (G6PD) (EC 1.1.1.49)	20194000000	338
F7AH92;F6ZZW2	PHB	PHB	P35232	Prohibitin	20191000000	293
F6XCG8;F7HP05;F6QFY6	ACTR1A	ACTR1A	P61163	Alpha-centractin (Centractin) (ARP1) (Actin-RPV) (Centrosome-associated actin homolog)	20160000000	288
A0A2R8M902;U3EAJ2	HNRNPH2	HNRNPH2	P55795	Heterogeneous nuclear ribonucleoprotein H2 (hnRNP H2) (FTP-3) (Heterogeneous nuclear ribonucleoprotein H') (hnRNP H') [Cleaved into: Heterogeneous nuclear ribonucleoprotein H2, N-terminally processed]	20152000000	199
A0A5K1UI24;F7HTR0;A0A5F4VSW7;U3E6P1	XRCC5	XRCC5	P13010	X-ray repair cross-complementing protein 5 (EC 3.6.4.-) (86 kDa subunit of Ku antigen) (ATP-dependent DNA helicase 2 subunit 2) (ATP-dependent DNA helicase II 80 kDa subunit) (CTC box-binding factor 85 kDa subunit) (CTC85) (CTCBF) (DNA repair protein XRCC5) (Ku80) (Ku86) (Lupus Ku autoantigen protein p86) (Nuclear factor IV) (Thyroid-lupus autoantigen) (TLAA) (X-ray repair complementing defective…	20052000000	394
F7IRG6;A0A5F4WN65	;NUTF2	NUTF2	P61970	Nuclear transport factor 2 (NTF-2) (Placental protein 15) (PP15)	20001000000	106
A0A2R8N6F8;F7IE16;F6PN21;H9KXW7	;RPL24	RPL24	P83731	60S ribosomal protein L24 (60S ribosomal protein L30) (Large ribosomal subunit protein eL24)	19969000000	117
A0A5K1UG70;U3DFY0	IGFBP3	IGFBP3	P17936	Insulin-like growth factor-binding protein 3 (IBP-3) (IGF-binding protein 3) (IGFBP-3)	19906000000	56
F6ZGY9	PGLS	PGLS	O95336	6-phosphogluconolactonase (6PGL) (EC 3.1.1.31)	19671000000	221
F7DG77;F7CY69	EZR	EZR	P15311	Ezrin (Cytovillin) (Villin-2) (p81)	19626000000	302
F7HZP3	TUBA1C	TUBA1C	Q9BQE3	Tubulin alpha-1C chain (Alpha-tubulin 6) (Tubulin alpha-6 chain) [Cleaved into: Detyrosinated tubulin alpha-1C chain]	19604000000	131
U3DHC9;A0A2R8MNL2;U3DSU1;A0A5F4WHK7	USP14	USP14	P54578	Ubiquitin carboxyl-terminal hydrolase 14 (EC 3.4.19.12) (Deubiquitinating enzyme 14) (Ubiquitin thioesterase 14) (Ubiquitin-specific-processing protease 14)	19455000000	358
F7DXF3	RPS19	RPS19	P39019	40S ribosomal protein S19 (Small ribosomal subunit protein eS19)	19364000000	134
F6VN76;F6VP98	RSU1	RSU1	Q15404	Ras suppressor protein 1 (RSP-1) (Rsu-1)	19355000000	282
F7HVF7;U3DIJ5;F7HR42	AKR1C1	AKR1C1	Q04828	Aldo-keto reductase family 1 member C1 (EC 1.1.1.-) (20-alpha-hydroxysteroid dehydrogenase) (20-alpha-HSD) (EC 1.1.1.149) (Chlordecone reductase homolog HAKRC) (Dihydrodiol dehydrogenase 1/2) (DD1/DD2) (High-affinity hepatic bile acid-binding protein) (HBAB) (Indanol dehydrogenase) (EC 1.1.1.112) (Trans-1,2-dihydrobenzene-1,2-diol dehydrogenase) (EC 1.3.1.20)	19278000000	231
F7IC61;A0A2R8M6B8	;PNP	PNP	P00491	Purine nucleoside phosphorylase (PNP) (EC 2.4.2.1) (Inosine phosphorylase) (Inosine-guanosine phosphorylase)	19209000000	243
U3CG69;U3BWA6;U3DK51;A0A2R8MK53	;ATIC	ATIC	P31939	Bifunctional purine biosynthesis protein ATIC (AICAR transformylase/inosine monophosphate cyclohydrolase) (ATIC) [Cleaved into: Bifunctional purine biosynthesis protein ATIC, N-terminally processed] [Includes: Phosphoribosylaminoimidazolecarboxamide formyltransferase (EC 2.1.2.3) (5-aminoimidazole-4-carboxamide ribonucleotide formyltransferase) (AICAR formyltransferase) (AICAR transformylase); In…	19129000000	415
F7AS95;A0A2R8MGT4;A0A2R8MQ38;A0A2R8PNG2	;RPS15	RPS15	P62841	40S ribosomal protein S15 (RIG protein) (Small ribosomal subunit protein uS19)	19077000000	189
F7I089;U3D6M9;F7HQY7;F7FGD8;F6SGW8	;RPS18	RPS18	P62269	40S ribosomal protein S18 (Ke-3) (Ke3) (Small ribosomal subunit protein uS13)	19058000000	163
F7HQ77;A0A2R8P0E1;F7GC20;A0A2R8N9J2;A0A2R8MG69;U3FJA5;B0VXL1;A0A2R8M4T8	;LOC100394746;LOC100409753;LOC103789205;LOC108593825;RPL26;RPL26L1	RPL26;RPL26L1	P61254	60S ribosomal protein L26 (Large ribosomal subunit protein uL24)	19022000000	117
F7FN81;F7IJ34;A0A5F4VZI9	;EIF4A2	EIF4A2	Q14240	Eukaryotic initiation factor 4A-II (eIF-4A-II) (eIF4A-II) (EC 3.6.4.13) (ATP-dependent RNA helicase eIF4A-2)	19006000000	223
F7G6P0;A0A2R8PK48;A0A2R8P971;A0A2R8N5M9;U3DJX0	;H3F3A;LOC100389168;LOC100414113	H3F3A	P84243	Histone H3.3	18966000000	69
F7H5V5;A0A2R8MW19	CALU	CALU	O43852	Calumenin (Crocalbin) (IEF SSP 9302)	18966000000	102
A0A2R8PCH2;A0A2R8MRS6	TNS1	TNS1	Q9HBL0	Tensin-1	18925000000	399
U3DYE4;A0A2R8MM08	;LTA4H	LTA4H	P09960	Leukotriene A-4 hydrolase (LTA-4 hydrolase) (EC 3.3.2.6) (Leukotriene A(4) hydrolase)	18878000000	327
U3EQ64	RAI14	RAI14	Q9P0K7	Ankycorbin (Ankyrin repeat and coiled-coil structure-containing protein) (Novel retinal pigment epithelial cell protein) (Retinoic acid-induced protein 14)	18860000000	357
F7I5N8;A0A2R8P5Y8	EIF2S3	EIF2S3	P41091	Eukaryotic translation initiation factor 2 subunit 3 (EC 3.6.5.3) (Eukaryotic translation initiation factor 2 subunit gamma X) (eIF-2-gamma X) (eIF-2gX)	18784000000	246
F7BSW8;F7BT36	RAB11B	RAB11B	Q15907	Ras-related protein Rab-11B (GTP-binding protein YPT3)	18748000000	182
U3ECM5	CTNNA1	CTNNA1	P35221	Catenin alpha-1 (Alpha E-catenin) (Cadherin-associated protein) (Renal carcinoma antigen NY-REN-13)	18693000000	365
U3F822	HEXA	HEXA	P06865	Beta-hexosaminidase subunit alpha (EC 3.2.1.52) (Beta-N-acetylhexosaminidase subunit alpha) (Hexosaminidase subunit A) (N-acetyl-beta-glucosaminidase subunit alpha)	18673000000	313
F7I8C3	TARS	TARS	P26639	Threonine--tRNA ligase 1, cytoplasmic (EC 6.1.1.3) (Threonyl-tRNA synthetase) (ThrRS) (Threonyl-tRNA synthetase 1)	18586000000	340
F7IC21;F7IC18	PRKAR2A	PRKAR2A	P13861	cAMP-dependent protein kinase type II-alpha regulatory subunit	18504000000	261
F6SSB2;F6PHP8	DDX17	DDX17	Q92841	Probable ATP-dependent RNA helicase DDX17 (EC 3.6.4.13) (DEAD box protein 17) (DEAD box protein p72) (DEAD box protein p82) (RNA-dependent helicase p72)	18371000000	319
F7GLR8;F7GIP0;F7GIM9;A0A5F4W7D5;F7GQ96;A0A5F4WGB9;A0A5F4VQL6;F7GQ91;A0A5F4W337	CAST	CAST	P20810	Calpastatin (Calpain inhibitor) (Sperm BS-17 component)	18352000000	277
F7GR41	TXNDC17	TXNDC17	Q9BRA2	Thioredoxin domain-containing protein 17 (14 kDa thioredoxin-related protein) (TRP14) (Protein 42-9-9) (Thioredoxin-like protein 5)	18338000000	144
F7HK61;U3FHD8;U3FCT3	IARS	IARS	P41252	Isoleucine--tRNA ligase, cytoplasmic (EC 6.1.1.5) (Isoleucyl-tRNA synthetase) (IRS) (IleRS)	18284000000	412
F6VKM1	ATP6V1G1	ATP6V1G1	O75348	V-type proton ATPase subunit G 1 (V-ATPase subunit G 1) (V-ATPase 13 kDa subunit 1) (Vacuolar proton pump subunit G 1) (Vacuolar proton pump subunit M16)	18250000000	179
F6QGP9	DDOST	DDOST	P39656	Dolichyl-diphosphooligosaccharide--protein glycosyltransferase 48 kDa subunit (DDOST 48 kDa subunit) (Oligosaccharyl transferase 48 kDa subunit)	18239000000	201
F7HU65;U3EWW1;F7HWU2;F7ISE9;F7HWS5;F7HNH0;U3DSP4;F6Y9W4	FN1	FN1	P02751	Fibronectin (FN) (Cold-insoluble globulin) (CIG) [Cleaved into: Anastellin; Ugl-Y1; Ugl-Y2; Ugl-Y3]	18160000000	399
F7HKP7;F8WPD0	BAT1;DDX39B	BAT1;DDX39B	P82251	b(0,+)-type amino acid transporter 1 (b(0,+)AT1) (Glycoprotein-associated amino acid transporter b0,+AT1) (Solute carrier family 7 member 9)	18155000000	290
A0A2R8NEW2;U3EIN2;A0A2R8MPE0;A0A2R8M3L6;A0A2R8PJD0;F7IR15;F7IR48;A0A2R8M3Z0	ASAH1	ASAH1	Q13510	Acid ceramidase (AC) (ACDase) (Acid CDase) (EC 3.5.1.23) (Acylsphingosine deacylase) (N-acylethanolamine hydrolase ASAH1) (EC 3.5.1.-) (N-acylsphingosine amidohydrolase) (Putative 32 kDa heart protein) (PHP32) [Cleaved into: Acid ceramidase subunit alpha; Acid ceramidase subunit beta]	18103000000	253
F6QG08;F6QGL4;F6SAN6;F6QGX8		N/A	N/A	N/A	18096000000	204
U3F1H8;F6VA77	LMNA	LMNA	P02545	Prelamin-A/C [Cleaved into: Lamin-A/C (70 kDa lamin) (Renal carcinoma antigen NY-REN-32)]	17978000000	78
U3EPY5;F7EY23;F7HGH7	;RPL13A	RPL13A	P40429	60S ribosomal protein L13a (23 kDa highly basic protein) (Large ribosomal subunit protein uL13)	17943000000	139
U3EEJ1;B0VXI8;F6XQ11	RPS9	RPS9	P46781	40S ribosomal protein S9 (Small ribosomal subunit protein uS4)	17886000000	147
F7HKF5	RPS16	RPS16	P62249	40S ribosomal protein S16 (Small ribosomal subunit protein uS9)	17869000000	151
U3DNS0;A0A2R8MSF0	SARS	SARS	P49591	Serine--tRNA ligase, cytoplasmic (EC 6.1.1.11) (Seryl-tRNA synthetase) (SerRS) (Seryl-tRNA(Ser/Sec) synthetase)	17855000000	317
F7IA43;U3EZL1;A0A5F4WH00;A0A2R8MYB7;A0A5F4W2L1;A0A2R8MGB0	;LOC100387756;LOC100390645;LOC100409993;UBE2N	UBE2N	P61088	Ubiquitin-conjugating enzyme E2 N (EC 2.3.2.23) (Bendless-like ubiquitin-conjugating enzyme) (E2 ubiquitin-conjugating enzyme N) (Ubc13) (UbcH13) (Ubiquitin carrier protein N) (Ubiquitin-protein ligase N)	17713000000	170
F7AC27	MANF	MANF	P55145	Mesencephalic astrocyte-derived neurotrophic factor (Arginine-rich protein) (Protein ARMET)	17530000000	140
U3FLZ2;U3FRI0;U3D1B4;U3DIN5	PSMD3	PSMD3	O43242	26S proteasome non-ATPase regulatory subunit 3 (26S proteasome regulatory subunit RPN3) (26S proteasome regulatory subunit S3) (Proteasome subunit p58)	17512000000	346
F7F107;A0A2R8MDR1;A0A2R8N9D8;A0A2R8NB73;F7F0S1;A0A2R8PEH6;A0A2R8MMJ8	ME2	ME2	P23368	NAD-dependent malic enzyme, mitochondrial (NAD-ME) (EC 1.1.1.38) (Malic enzyme 2)	17488000000	333
U3EZQ5;U3EQA2;U3CBJ3;A0A5F4VX49	;ANXA11	ANXA11	P50995	Annexin A11 (56 kDa autoantigen) (Annexin XI) (Annexin-11) (Calcyclin-associated annexin 50) (CAP-50)	17461000000	258
F7E548;F7EWI4	PSMC5	PSMC5	P62195	26S proteasome regulatory subunit 8 (26S proteasome AAA-ATPase subunit RPT6) (Proteasome 26S subunit ATPase 5) (Proteasome subunit p45) (Thyroid hormone receptor-interacting protein 1) (TRIP1) (p45/SUG)	17438000000	263
F7GCT3;A0A2R8N083	ATP5PB	ATP5PB	P24539	ATP synthase F(0) complex subunit B1, mitochondrial (ATP synthase peripheral stalk-membrane subunit b) (ATP synthase proton-transporting mitochondrial F(0) complex subunit B1) (ATP synthase subunit b) (ATPase subunit b)	17433000000	196
U3ETK0;U3CBS2;A0A2R8NFK7;A0A5F4VW57;U3FRD7;A0A5F4VWD8;F7H0J9	;RPL15	RPL15	P61313	60S ribosomal protein L15 (Large ribosomal subunit protein eL15)	17425000000	119
F6ZUS5	PSMB6	PSMB6	P28072	Proteasome subunit beta type-6 (EC 3.4.25.1) (Macropain delta chain) (Multicatalytic endopeptidase complex delta chain) (Proteasome delta chain) (Proteasome subunit Y)	17403000000	135
U3ECY8;F7CKG3;F7ICS1;A0A5F4VXK7	;RPS20	RPS20	P60866	40S ribosomal protein S20 (Small ribosomal subunit protein uS10)	17365000000	101
U3E2W1;F6X617;U3EU34;F6XTS7;F6YXR6;F6X5S3	DYNC1I2	DYNC1I2	Q13409	Cytoplasmic dynein 1 intermediate chain 2 (Cytoplasmic dynein intermediate chain 2) (Dynein intermediate chain 2, cytosolic) (DH IC-2)	17298000000	271
F7CPM8;A0A2R8PKZ7;A0A2R8MG08	MYH11	MYH11	P35749	Myosin-11 (Myosin heavy chain 11) (Myosin heavy chain, smooth muscle isoform) (SMMHC)	17236000000	381
U3FBI9	RAB6A	RAB6A	P20340	Ras-related protein Rab-6A (Rab-6)	17230000000	192
A0A2R8MV87;F6TLF0;U3CAG0;F7I1P1	HDGF	HDGF	P51858	Hepatoma-derived growth factor (HDGF) (High mobility group protein 1-like 2) (HMG-1L2)	17176000000	187
U3CSR3;F7EHJ6;F7DPD6	DBN1	DBN1	Q16643	Drebrin (Developmentally-regulated brain protein)	17163000000	228
F6WQV8;F7G5Z0	;RPL30	RPL30	P62888	60S ribosomal protein L30 (Large ribosomal subunit protein eL30)	17113000000	155
U3DHI7	HSPA2	HSPA2	P54652	Heat shock-related 70 kDa protein 2 (Heat shock 70 kDa protein 2)	17073000000	145
U3DG28;Q2QLG6	CAV1	CAV1	Q03135	Caveolin-1	17061000000	106
U3CP12;U3BZ79	CYGB	CYGB	Q8WWM9	Cytoglobin (Histoglobin) (HGb) (Stellate cell activation-associated protein)	16991000000	194
U3DT66	PSMB1	PSMB1	P20618	Proteasome subunit beta type-1 (EC 3.4.25.1) (Macropain subunit C5) (Multicatalytic endopeptidase complex subunit C5) (Proteasome component C5) (Proteasome gamma chain)	16990000000	184
U3C6A6;U3FEQ0	ARPC1A	ARPC1A	Q92747	Actin-related protein 2/3 complex subunit 1A (SOP2-like protein)	16982000000	223
A0A2R8MMH3;F7IG95;A0A2R8MNZ2;A0A2R8MVF4	HADHB	HADHB	P55084	Trifunctional enzyme subunit beta, mitochondrial (TP-beta) [Includes: 3-ketoacyl-CoA thiolase (EC 2.3.1.155) (EC 2.3.1.16) (Acetyl-CoA acyltransferase) (Beta-ketothiolase)]	16944000000	261
B0KWM4;F7ECV5	;RBM12	RBM12	Q9NTZ6	RNA-binding protein 12 (RNA-binding motif protein 12) (SH3/WW domain anchor protein in the nucleus) (SWAN)	16916000000	273
U3CD35;A0A2R8MNY8	PLBD1	PLBD1	Q6P4A8	Phospholipase B-like 1 (EC 3.1.1.-) (LAMA-like protein 1) (Lamina ancestor homolog 1) (Phospholipase B domain-containing protein 1) [Cleaved into: Phospholipase B-like 1 chain A; Phospholipase B-like 1 chain B; Phospholipase B-like 1 chain C]	16911000000	238
B0VXH3	ATP5PO	ATP5PO	P48047	ATP synthase subunit O, mitochondrial (ATP synthase peripheral stalk subunit OSCP) (Oligomycin sensitivity conferral protein) (OSCP)	16850000000	159
U3EA44;U3CMP5;F7D0Z9	ALDH7A1	ALDH7A1	P49419	Alpha-aminoadipic semialdehyde dehydrogenase (Alpha-AASA dehydrogenase) (EC 1.2.1.31) (Aldehyde dehydrogenase family 7 member A1) (EC 1.2.1.3) (Antiquitin-1) (Betaine aldehyde dehydrogenase) (EC 1.2.1.8) (Delta1-piperideine-6-carboxylate dehydrogenase) (P6c dehydrogenase)	16805000000	299
F6SKL8;F7ASP8;F7HS43	CTPS1	CTPS1	P17812	CTP synthase 1 (EC 6.3.4.2) (CTP synthetase 1) (UTP--ammonia ligase 1)	16757000000	280
U3DZB7;A0A2R8MPU7;A0A2R8MXU6	ARPC5	ARPC5	O15511	Actin-related protein 2/3 complex subunit 5 (Arp2/3 complex 16 kDa subunit) (p16-ARC)	16733000000	103
U3CCE2;A0A5K1TXB6;A0A2R8MET3	APEH	APEH	P13798	Acylamino-acid-releasing enzyme (AARE) (EC 3.4.19.1) (Acyl-peptide hydrolase) (APH) (Acylaminoacyl-peptidase) (Oxidized protein hydrolase) (OPH)	16721000000	275
U3CY33;U3CHA0;F7IFX4;F7C6N5	NT5E	NT5E	P21589	5'-nucleotidase (5'-NT) (EC 3.1.3.5) (Ecto-5'-nucleotidase) (CD antigen CD73)	16713000000	248
F7HYZ1;U3FS37	MARCKS	MARCKS	P29966	Myristoylated alanine-rich C-kinase substrate (MARCKS) (Protein kinase C substrate, 80 kDa protein, light chain) (80K-L protein) (PKCSL)	16651000000	101
F7DX34;A0A5F4WEM7;A0A5F4WDZ6;A0A5F4VW26	;RPL32	RPL32	P62910	60S ribosomal protein L32 (Large ribosomal subunit protein eL32)	16609000000	116
U3DGZ4;A0A2R8M3H2;F7HJH7	REXO2	REXO2	Q9Y3B8	Oligoribonuclease, mitochondrial (EC 3.1.-.-) (RNA exonuclease 2 homolog) (Small fragment nuclease)	16539000000	188
U3CG54;A0A2R8MVK7;A0A2R8MLU6;F6SWH8;F6T6X4	PARVA	PARVA	Q9NVD7	Alpha-parvin (Actopaxin) (CH-ILKBP) (Calponin-like integrin-linked kinase-binding protein) (Matrix-remodeling-associated protein 2)	16538000000	226
U3CWZ7;F7GY87;A0A2R8MSB6	PSMD6	PSMD6	Q15008	26S proteasome non-ATPase regulatory subunit 6 (26S proteasome regulatory subunit RPN7) (26S proteasome regulatory subunit S10) (Breast cancer-associated protein SGA-113M) (Phosphonoformate immuno-associated protein 4) (Proteasome regulatory particle subunit p44S10) (p42A)	16512000000	198
F7IM76		TMEM43	Q9BTV4	Transmembrane protein 43 (Protein LUMA)	16501000000	244
F7HAU7;A0A2R8PJ85	RPS15A	RPS15A	P62244	40S ribosomal protein S15a (Small ribosomal subunit protein uS8)	16377000000	121
U3BBP8;U3EWS7	SUCLG1	SUCLG1	P53597	Succinate--CoA ligase [ADP/GDP-forming] subunit alpha, mitochondrial (EC 6.2.1.4) (EC 6.2.1.5) (Succinyl-CoA synthetase subunit alpha) (SCS-alpha)	16370000000	151
F7HKW4;A0A2R8M3X7	;LOC100385614	RPS17	P08708	40S ribosomal protein S17 (Small ribosomal subunit protein eS17)	16350000000	181
F6PM88;U3D2Y4	LMAN2	LMAN2	Q12907	Vesicular integral-membrane protein VIP36 (Glycoprotein GP36b) (Lectin mannose-binding 2) (Vesicular integral-membrane protein 36) (VIP36)	16330000000	176
F7FHK3;F7G8I9	MATR3	MATR3	P43243	Matrin-3	16182000000	311
U3DF73;A0A2R8MRQ2;U3CQZ3;A0A2R8MTG2;U3FR71	PSMA6	PSMA6	P60900	Proteasome subunit alpha type-6 (EC 3.4.25.1) (27 kDa prosomal protein) (PROS-27) (p27K) (Macropain iota chain) (Multicatalytic endopeptidase complex iota chain) (Proteasome iota chain)	16149000000	209
F7DG30;F6WMG5;F7E533;F7CXQ1;F7CY08;F7DR77	CLTA	CLTA	P09496	Clathrin light chain A (Lca)	16095000000	113
F7H0C5;F7I5Y3;U3BI70;A2TIL1;F7IAX6;A0A5F4W3W6;F7H258	GSR	GSR	P00390	Glutathione reductase, mitochondrial (GR) (GRase) (EC 1.8.1.7)	15955000000	189
U3FHV4;U3C780;U3B823;U3FDJ4;U3DGK2	HNRNPD	HNRNPD	Q14103	Heterogeneous nuclear ribonucleoprotein D0 (hnRNP D0) (AU-rich element RNA-binding protein 1)	15879000000	186
U3D486;F7BKY4;A0A2R8PE27;F7FQT2;F7BLR8	;PCMT1	PCMT1	P22061	Protein-L-isoaspartate(D-aspartate) O-methyltransferase (PIMT) (EC 2.1.1.77) (L-isoaspartyl protein carboxyl methyltransferase) (Protein L-isoaspartyl/D-aspartyl methyltransferase) (Protein-beta-aspartate methyltransferase)	15877000000	170
U3B8L1	UTRN	UTRN	P46939	Utrophin (Dystrophin-related protein 1) (DRP-1)	15808000000	447
U3DUA0	FKBP3	FKBP3	Q00688	Peptidyl-prolyl cis-trans isomerase FKBP3 (PPIase FKBP3) (EC 5.2.1.8) (25 kDa FK506-binding protein) (25 kDa FKBP) (FKBP-25) (FK506-binding protein 3) (FKBP-3) (Immunophilin FKBP25) (Rapamycin-selective 25 kDa immunophilin) (Rotamase)	15805000000	210
A0A2R8N1I5;F7INI7;F7INJ3;A0A5F4VYS6;U3EMD9	SRI	SRI	P30626	Sorcin (22 kDa protein) (CP-22) (CP22) (V19)	15804000000	174
F7IG88;U3CQ46;A0A1S5YF11;F7GEC0	COMT	COMT	P21964	Catechol O-methyltransferase (EC 2.1.1.6)	15794000000	268
F6TPC4;A0A2R8MZR3	TSNAX	TSNAX	Q99598	Translin-associated protein X (Translin-associated factor X)	15778000000	82
F7HNN3;A0A2R8MZA0	MTPN	MTPN	P58546	Myotrophin (Protein V-1)	15728000000	118
U3EK93;A0A2R8MNH8;F7A1W3;F7GKA6	SUCLG2	SUCLG2	Q96I99	Succinate--CoA ligase [GDP-forming] subunit beta, mitochondrial (EC 6.2.1.4) (GTP-specific succinyl-CoA synthetase subunit beta) (G-SCS) (GTPSCS) (Succinyl-CoA synthetase beta-G chain) (SCS-betaG)	15676000000	226
U3DPY9;U3FKI2;A0A2R8PG41;F7E7M8;F7E7Q9;A0A2R8NF55	PXN	PXN	P49023	Paxillin	15673000000	292
U3ECF9;F7HPE4;A0A2R8MNG9;A0A2R8MLU7	;ATP5H;ATP5PD	ATP5H;ATP5PD	O75947	ATP synthase subunit d, mitochondrial (ATPase subunit d) (ATP synthase peripheral stalk subunit d)	15568000000	180
F7DMB4	CFL2	CFL2	Q9Y281	Cofilin-2 (Cofilin, muscle isoform)	15545000000	145
U3EM31;U3EPN5	RPL11	RPL11	P62913	60S ribosomal protein L11 (CLL-associated antigen KW-12) (Large ribosomal subunit protein uL5)	15488000000	102
F7HDV6	LRPAP1	LRPAP1	P30533	Alpha-2-macroglobulin receptor-associated protein (Alpha-2-MRAP) (Low density lipoprotein receptor-related protein-associated protein 1) (RAP)	15480000000	207
U3C0Y5;F7IKJ9;U3BGC4;F7IKK0	;GNAS	GNAS	Q5JWF2	Guanine nucleotide-binding protein G(s) subunit alpha isoforms XLas (Adenylate cyclase-stimulating G alpha protein) (Extra large alphas protein) (XLalphas)	15469000000	163
F6U966;A0A5K1ULB9		N/A	N/A	N/A	15352000000	278
U3D8R6	HIST1H1E	HIST1H1E	P10412	Histone H1.4 (Histone H1b) (Histone H1s-4)	15337000000	116
B0KWH6;F7IH67	;SNX3	SNX3	O60493	Sorting nexin-3 (Protein SDP3)	15331000000	144
B0KWS1;U3APD4;U3F7G1	YWHAH	YWHAH	Q04917	14-3-3 protein eta (Protein AS1)	15224000000	125
U3F094;U3AUE4;A0A2R8M6J9;F7EWM6	HSD17B14	HSD17B14	Q9BPX1	17-beta-hydroxysteroid dehydrogenase 14 (17-beta-HSD 14) (EC 1.1.1.-) (17-beta-hydroxysteroid dehydrogenase DHRS10) (Dehydrogenase/reductase SDR family member 10) (Retinal short-chain dehydrogenase/reductase retSDR3) (Short chain dehydrogenase/reductase family 47C member 1)	15211000000	165
U3B4G3	H6PD	H6PD	O95479	GDH/6PGL endoplasmic bifunctional protein [Includes: Hexose-6-phosphate dehydrogenase (Glucose 1-dehydrogenase) (GDH) (EC 1.1.1.47) (Glucose-6-phosphate dehydrogenase) (EC 1.1.1.363); 6-phosphogluconolactonase (6PGL) (EC 3.1.1.31)]	15185000000	335
U3EDH1	PCYOX1	PCYOX1	Q9UHG3	Prenylcysteine oxidase 1 (EC 1.8.3.5) (Prenylcysteine lyase)	15185000000	253
F6RL52	ESYT1	ESYT1	Q9BSJ8	Extended synaptotagmin-1 (E-Syt1) (Membrane-bound C2 domain-containing protein)	15111000000	395
U3F3H5;F7H7M3;F7H8N1	PRKAR1A	PRKAR1A	P10644	cAMP-dependent protein kinase type I-alpha regulatory subunit (Tissue-specific extinguisher 1) (TSE1)	15072000000	251
U3DEZ6;U3F1D6;A0A2R8PBY0;U3FD93	USP9X	USP9X	Q93008	Probable ubiquitin carboxyl-terminal hydrolase FAF-X (EC 3.4.19.12) (Deubiquitinating enzyme FAF-X) (Fat facets in mammals) (hFAM) (Fat facets protein-related, X-linked) (Ubiquitin thioesterase FAF-X) (Ubiquitin-specific protease 9, X chromosome) (Ubiquitin-specific-processing protease FAF-X)	15071000000	424
F6VE72	MTCH2	MTCH2	Q9Y6C9	Mitochondrial carrier homolog 2 (Met-induced mitochondrial protein)	15070000000	199
U3BGM3;F7HQH2;A0A5F4VS89;A0A2R8P9K1	;PFN2	PFN2	P35080	Profilin-2 (Profilin II)	15064000000	130
F7I4L8;U3CEB7	ATP5C1;ATP5F1C	ATP5C1;ATP5F1C	P36542	ATP synthase subunit gamma, mitochondrial (ATP synthase F1 subunit gamma) (F-ATPase gamma subunit)	14996000000	185
F7GX55;A0A5F4VXE8	DDB1	DDB1	Q16531	DNA damage-binding protein 1 (DDB p127 subunit) (DNA damage-binding protein a) (DDBa) (Damage-specific DNA-binding protein 1) (HBV X-associated protein 1) (XAP-1) (UV-damaged DNA-binding factor) (UV-damaged DNA-binding protein 1) (UV-DDB 1) (XPE-binding factor) (XPE-BF) (Xeroderma pigmentosum group E-complementing protein) (XPCe)	14976000000	317
F7HJT0;A0A5F4WAT8	CYC1	CYC1	P08574	Cytochrome c1, heme protein, mitochondrial (EC 7.1.1.8) (Complex III subunit 4) (Complex III subunit IV) (Cytochrome b-c1 complex subunit 4) (Ubiquinol-cytochrome-c reductase complex cytochrome c1 subunit) (Cytochrome c-1)	14940000000	179
F6WXM1;F7FV69	;RPS28	RPS28	P62857	40S ribosomal protein S28 (Small ribosomal subunit protein eS28)	14923000000	120
A0A2R8MDL1	ACOT9	ACOT9	Q9Y305	Acyl-coenzyme A thioesterase 9, mitochondrial (Acyl-CoA thioesterase 9) (EC 3.1.2.-) (Acyl-CoA thioester hydrolase 9)	14845000000	265
U3DYQ8;A0A5F4W265	;ESD	ESD	P10768	S-formylglutathione hydrolase (FGH) (EC 3.1.2.12) (Esterase D) (Methylumbelliferyl-acetate deacetylase) (EC 3.1.1.56)	14836000000	232
U3E3Y4;U3DK12;F7G1E2;U3E7D2;U3CQE8;F7G1G3	TRIM28	TRIM28	Q13263	Transcription intermediary factor 1-beta (TIF1-beta) (E3 SUMO-protein ligase TRIM28) (EC 2.3.2.27) (KRAB-associated protein 1) (KAP-1) (KRAB-interacting protein 1) (KRIP-1) (Nuclear corepressor KAP-1) (RING finger protein 96) (RING-type E3 ubiquitin transferase TIF1-beta) (Tripartite motif-containing protein 28)	14829000000	281
F7IDL6	EPHX1	EPHX1	P07099	Epoxide hydrolase 1 (EC 3.3.2.9) (Epoxide hydratase) (Microsomal epoxide hydrolase) (mEH)	14772000000	229
F7I846;F7IRQ8	AIMP1	AIMP1	Q12904	Aminoacyl tRNA synthase complex-interacting multifunctional protein 1 (Multisynthase complex auxiliary component p43) [Cleaved into: Endothelial monocyte-activating polypeptide 2 (EMAP-2) (Endothelial monocyte-activating polypeptide II) (EMAP-II) (Small inducible cytokine subfamily E member 1)]	14664000000	154
U3DR09;A0A5K1USI7;A0A5F4W4S6	CORO2B	CORO2B	Q9UQ03	Coronin-2B (Coronin-like protein C) (Clipin-C) (Protein FC96)	14603000000	226
U3BL34;A0A2R8M8A7;U3DHM6;A0A2R8MDF9	PHB2	PHB2	Q99623	Prohibitin-2 (B-cell receptor-associated protein BAP37) (D-prohibitin) (Repressor of estrogen receptor activity)	14596000000	214
A0A2R8PA32	RPL23	RPL23	P62829	60S ribosomal protein L23 (60S ribosomal protein L17) (Large ribosomal subunit protein uL14)	14582000000	107
F7I8Q1;U3C6E2;F7D3B6	ALDOC	ALDOC	P09972	Fructose-bisphosphate aldolase C (EC 4.1.2.13) (Brain-type aldolase)	14564000000	102
F7I1Z7;U3CJM4	;NPEPPS	NPEPPS	P55786	Puromycin-sensitive aminopeptidase (PSA) (EC 3.4.11.14) (Cytosol alanyl aminopeptidase) (AAP-S)	14551000000	308
F7I3S2;F7HWL4	PAFAH1B1	PAFAH1B1	P43034	Platelet-activating factor acetylhydrolase IB subunit alpha (Lissencephaly-1 protein) (LIS-1) (PAF acetylhydrolase 45 kDa subunit) (PAF-AH 45 kDa subunit) (PAF-AH alpha) (PAFAH alpha)	14528000000	209
F7BU95;F7BU83;F7G4L9;F7BUA6	PSMD13	PSMD13	Q9UNM6	26S proteasome non-ATPase regulatory subunit 13 (26S proteasome regulatory subunit RPN9) (26S proteasome regulatory subunit S11) (26S proteasome regulatory subunit p40.5)	14487000000	241
U3CSQ8;F7ALZ5;A0A5K1UZS0;F7GUT7;A0A5F4W5D0	FBN1	FBN1	P35555	Fibrillin-1 [Cleaved into: Asprosin]	14480000000	316
H9KY92;U3BPE2;U3F245;A0A5F4VZ20;F7IJV5;U3D4Y1;U3F7A4;U3FED6;U3B666;F7IPC4;A0A5F4VY23;A0A5F4W3D9;U3DU95;U3EKK4	DDX3X	DDX3X	O00571	ATP-dependent RNA helicase DDX3X (EC 3.6.4.13) (CAP-Rf) (DEAD box protein 3, X-chromosomal) (DEAD box, X isoform) (DBX) (Helicase-like protein 2) (HLP2)	14451000000	293
F7E772;F7E781	PSMD7	PSMD7	P51665	26S proteasome non-ATPase regulatory subunit 7 (26S proteasome regulatory subunit RPN8) (26S proteasome regulatory subunit S12) (Mov34 protein homolog) (Proteasome subunit p40)	14433000000	245
U3FSV2	HNRNPUL2	HNRNPUL2	Q1KMD3	Heterogeneous nuclear ribonucleoprotein U-like protein 2 (Scaffold-attachment factor A2) (SAF-A2)	14426000000	292
U3BCG9;F6XIR9	TNPO1	TNPO1	Q92973	Transportin-1 (Importin beta-2) (Karyopherin beta-2) (M9 region interaction protein) (MIP)	14422000000	356
A0A5K1UMK4;F7GY08;F7IBE4	VDAC3	VDAC3	Q9Y277	Voltage-dependent anion-selective channel protein 3 (VDAC-3) (hVDAC3) (Outer mitochondrial membrane protein porin 3)	14352000000	140
F7CPC5;F7CP88;U3D734	ATL3	ATL3	Q6DD88	Atlastin-3 (EC 3.6.5.-)	14318000000	250
U3EB91	MYO1B	MYO1B	O43795	Unconventional myosin-Ib (MYH-1c) (Myosin I alpha) (MMI-alpha) (MMIa)	14266000000	291
F7F437	NUDC	NUDC	Q9Y266	Nuclear migration protein nudC (Nuclear distribution protein C homolog)	14262000000	169
F7IMQ0	AKR1B10	AKR1B10	O60218	Aldo-keto reductase family 1 member B10 (EC 1.1.1.300) (EC 1.1.1.54) (ARL-1) (Aldose reductase-like) (Aldose reductase-related protein) (ARP) (hARP) (Small intestine reductase) (SI reductase)	14152000000	219
U3DZU0;F7CT55;F7CTJ2;A0A5F4W2N3	PCK2	PCK2	Q16822	Phosphoenolpyruvate carboxykinase [GTP], mitochondrial (PEPCK-M) (EC 4.1.1.32)	14135000000	327
U3BZY5;U3BT02;U3E195;U3F0E8;A0A2R8MWM6	ADD1	ADD1	P35611	Alpha-adducin (Erythrocyte adducin subunit alpha)	14131000000	280
F7IRR7	RPL36	RPL36	Q9Y3U8	60S ribosomal protein L36 (Large ribosomal subunit protein eL36)	14114000000	112
U3B9Q3;F7FS98	PDXK	PDXK	O00764	Pyridoxal kinase (EC 2.7.1.35) (Pyridoxine kinase)	14112000000	228
F7FRK1;U3E0S7;F6W840	EEF1D	EEF1D	P29692	Elongation factor 1-delta (EF-1-delta) (Antigen NY-CO-4)	14086000000	28
U3ER07;A0A5K1UB43;A0A5F4W5F5	STOM	STOM	P27105	Erythrocyte band 7 integral membrane protein (Protein 7.2b) (Stomatin)	14037000000	185
F7FVZ5;F7IM20;A0A2R8P8J0		PPT1	P50897	Palmitoyl-protein thioesterase 1 (PPT-1) (EC 3.1.2.22) (Palmitoyl-protein hydrolase 1)	14000000000	123
U3FUC8;A0A2R8MXC4	;RBMX	RBMX	P38159	RNA-binding motif protein, X chromosome (Glycoprotein p43) (Heterogeneous nuclear ribonucleoprotein G) (hnRNP G) [Cleaved into: RNA-binding motif protein, X chromosome, N-terminally processed]	13984000000	223
F6XD17		N/A	N/A	N/A	13967000000	52
U3DJE8;U3FQC4;U3FUJ3	PRKDC	PRKDC	P78527	DNA-dependent protein kinase catalytic subunit (DNA-PK catalytic subunit) (DNA-PKcs) (EC 2.7.11.1) (DNPK1) (p460)	13909000000	440
F6Q862		RAB5C	P51148	Ras-related protein Rab-5C (L1880) (RAB5L)	13816000000	166
F6YA69	GLS	GLS	O94925	Glutaminase kidney isoform, mitochondrial (GLS) (EC 3.5.1.2) (K-glutaminase) (L-glutamine amidohydrolase) [Cleaved into: Glutaminase kidney isoform, mitochondrial 68 kDa chain; Glutaminase kidney isoform, mitochondrial 65 kDa chain]	13808000000	259
F7A6N6;A0A5F4W6A8	KHSRP	KHSRP	Q92945	Far upstream element-binding protein 2 (FUSE-binding protein 2) (KH type-splicing regulatory protein) (KSRP) (p75)	13807000000	230
U3F5Z7;F6XCP7	S100A4	S100A4	P26447	Protein S100-A4 (Calvasculin) (Metastasin) (Placental calcium-binding protein) (Protein Mts1) (S100 calcium-binding protein A4)	13782000000	88
F7H088;A0A2R8PKB6	ALDH1L2	ALDH1L2	Q3SY69	Mitochondrial 10-formyltetrahydrofolate dehydrogenase (Mitochondrial 10-FTHFDH) (mtFDH) (EC 1.5.1.6) (Aldehyde dehydrogenase family 1 member L2)	13776000000	340
U3FEL9;A0A2R8N2L7	;IDH1	IDH1	O75874	Isocitrate dehydrogenase [NADP] cytoplasmic (IDH) (EC 1.1.1.42) (Cytosolic NADP-isocitrate dehydrogenase) (IDP) (NADP(+)-specific ICDH) (Oxalosuccinate decarboxylase)	13743000000	234
F7GXW9;A0A5F4WBT0	CDC37	CDC37	Q16543	Hsp90 co-chaperone Cdc37 (Hsp90 chaperone protein kinase-targeting subunit) (p50Cdc37) [Cleaved into: Hsp90 co-chaperone Cdc37, N-terminally processed]	13666000000	182
F7I687;A0A5F4VW50	CYB5R1	CYB5R1	Q9UHQ9	NADH-cytochrome b5 reductase 1 (b5R.1) (EC 1.6.2.2) (Humb5R2) (NAD(P)H:quinone oxidoreductase type 3 polypeptide A2)	13645000000	229
U3ATI5;F6ZT89;U3BBD4;F7EZA5;A0A5F4W7H9;F7AAF7	SCP2	SCP2	P22307	Non-specific lipid-transfer protein (NSL-TP) (EC 2.3.1.176) (Propanoyl-CoA C-acyltransferase) (SCP-chi) (SCPX) (Sterol carrier protein 2) (SCP-2) (Sterol carrier protein X) (SCP-X)	13636000000	136
F7BX02;A0A5F4W517	TMOD3	TMOD3	Q9NYL9	Tropomodulin-3 (Ubiquitous tropomodulin) (U-Tmod)	13583000000	209
U3BSU7	EIF4H	EIF4H	Q15056	Eukaryotic translation initiation factor 4H (eIF-4H) (Williams-Beuren syndrome chromosomal region 1 protein)	13568000000	128
F7EZL4;F7HV41;A0A2R8N9V8;A0A5F4WMT5	;RPL19	RPL19	P84098	60S ribosomal protein L19 (Large ribosomal subunit protein eL19)	13567000000	113
F7CND0;F7C8H0;A0A2R8MSN2;F7CNC3	PTGES3	PTGES3	Q15185	Prostaglandin E synthase 3 (EC 5.3.99.3) (Cytosolic prostaglandin E2 synthase) (cPGES) (Hsp90 co-chaperone) (Progesterone receptor complex p23) (Telomerase-binding protein p23)	13514000000	109
F6XZ20;U3FLX4;U3E9H7	PPP2CA	PPP2CA	P67775	Serine/threonine-protein phosphatase 2A catalytic subunit alpha isoform (PP2A-alpha) (EC 3.1.3.16) (Replication protein C) (RP-C)	13493000000	241
U3B7B9;U3ER24;A0A2R8MYR9;U3FH07;A0A2R8MK18	CDV3	CDV3	Q9UKY7	Protein CDV3 homolog	13455000000	142
F7HR79;U3B9D8;A0A5F4W2B5	ALDH18A1	ALDH18A1	P54886	Delta-1-pyrroline-5-carboxylate synthase (P5CS) (Aldehyde dehydrogenase family 18 member A1) [Includes: Glutamate 5-kinase (GK) (EC 2.7.2.11) (Gamma-glutamyl kinase); Gamma-glutamyl phosphate reductase (GPR) (EC 1.2.1.41) (Glutamate-5-semialdehyde dehydrogenase) (Glutamyl-gamma-semialdehyde dehydrogenase)]	13440000000	267
F7GLL2	LOC100387657	EIF3C;EIF3CL	Q99613	Eukaryotic translation initiation factor 3 subunit C (eIF3c) (Eukaryotic translation initiation factor 3 subunit 8) (eIF3 p110)	13418000000	312
B0KWL6	EIF6	EIF6	P56537	Eukaryotic translation initiation factor 6 (eIF-6) (B(2)GCN homolog) (B4 integrin interactor) (CAB) (p27(BBP))	13285000000	130
F7DZ95;A0A2R8M5H8	;PSMC1	PSMC1	P62191	26S proteasome regulatory subunit 4 (P26s4) (26S proteasome AAA-ATPase subunit RPT2) (Proteasome 26S subunit ATPase 1)	13274000000	221
A0A2R8PKT6;F7I943;U3E4Z2;U3CUC8	PLOD2	PLOD2	O00469	Procollagen-lysine,2-oxoglutarate 5-dioxygenase 2 (EC 1.14.11.4) (Lysyl hydroxylase 2) (LH2)	13261000000	282
U3DL73;F7AKL6;F7AKN2	LAMP2	LAMP2	P13473	Lysosome-associated membrane glycoprotein 2 (LAMP-2) (Lysosome-associated membrane protein 2) (CD107 antigen-like family member B) (LGP-96) (CD antigen CD107b)	13225000000	106
F6ZUR7;U3FGC8	DARS	DARS	P14868	Aspartate--tRNA ligase, cytoplasmic (EC 6.1.1.12) (Aspartyl-tRNA synthetase) (AspRS) (Cell proliferation-inducing gene 40 protein)	13198000000	220
F6SK38;F6S8I9;A0A5F4WIB5	;ILF2	ILF2	Q12905	Interleukin enhancer-binding factor 2 (Nuclear factor of activated T-cells 45 kDa)	13185000000	258
A0A2R8M2U2	TMED9	TMED9	Q9BVK6	Transmembrane emp24 domain-containing protein 9 (GMP25) (Glycoprotein 25L2) (p24 family protein alpha-2) (p24alpha2) (p25)	13174000000	124
A0A2R8MEW2;F7GDI6;F7GMI8;A0A5F4WMH8	MAPK3	MAPK3	P27361	Mitogen-activated protein kinase 3 (MAP kinase 3) (MAPK 3) (EC 2.7.11.24) (ERT2) (Extracellular signal-regulated kinase 1) (ERK-1) (Insulin-stimulated MAP2 kinase) (MAP kinase isoform p44) (p44-MAPK) (Microtubule-associated protein 2 kinase) (p44-ERK1)	13173000000	205
U3DRH8;A0A2R8MUS1	;TCEB1	TCEB1	Q15369	Elongin-C (EloC) (Elongin 15 kDa subunit) (RNA polymerase II transcription factor SIII subunit C) (SIII p15) (Transcription elongation factor B polypeptide 1)	13166000000	122
A0A5F4VRW2;F7H0A7;F7GV41;F7HB03	COL12A1	COL12A1	Q99715	Collagen alpha-1(XII) chain	13140000000	320
F7IS34;U3CVH2	PSMA3	PSMA3	P25788	Proteasome subunit alpha type-3 (EC 3.4.25.1) (Macropain subunit C8) (Multicatalytic endopeptidase complex subunit C8) (Proteasome component C8)	13140000000	177
F7BVQ5;F6RST6	PITRM1	PITRM1	Q5JRX3	Presequence protease, mitochondrial (hPreP) (EC 3.4.24.-) (Pitrilysin metalloproteinase 1) (Metalloprotease 1) (hMP1)	13043000000	307
U3BDJ1	LMNB2	LMNB2	Q03252	Lamin-B2	13035000000	265
U3DNU0;F7CJ87;U3F522;F7HW12;F7CK02;A0A2R8MHW9	RAB2A	RAB2A	P61019	Ras-related protein Rab-2A	12929000000	198
U3EVJ7;U3BRD5;A0A5K1TUV3;F7GZ16;F7GNV3	CTNND1	CTNND1	O60716	Catenin delta-1 (Cadherin-associated Src substrate) (CAS) (p120 catenin) (p120(ctn)) (p120(cas))	12904000000	320
F6U4J5	PAICS	PAICS	P22234	Multifunctional protein ADE2 [Includes: Phosphoribosylaminoimidazole-succinocarboxamide synthase (EC 6.3.2.6) (SAICAR synthetase); Phosphoribosylaminoimidazole carboxylase (EC 4.1.1.21) (AIR carboxylase) (AIRC)]	12808000000	221
F7GQG2;F7HDR0;F7HV97;F7HDS0	;RUVBL2	RUVBL2	Q9Y230	RuvB-like 2 (EC 3.6.4.12) (48 kDa TATA box-binding protein-interacting protein) (48 kDa TBP-interacting protein) (51 kDa erythrocyte cytosolic protein) (ECP-51) (INO80 complex subunit J) (Repressing pontin 52) (Reptin 52) (TIP49b) (TIP60-associated protein 54-beta) (TAP54-beta)	12732000000	237
F7I4U8;A0A2R8MZU2;A0A2R8PMJ3;A0A5F4WHR7;A0A5F4W5M3;A0A2R8P4S1;A0A5F4WEN3;F7HV45;A0A5F4WLH0;A0A2R8MHI0;A0A2R8P370;A0A2R8MU05	;LOC100397481;LOC100414020	N/A	N/A	N/A	12723000000	122
B0KWJ0;F6R8V6;A0A2R8N882	DES;DNAJB2	DES;DNAJB2	P17661	Desmin	12646000000	165
U3FCF5;U3D7F0;U3CHG7;F7DTN0;F7DT63	LARS	LARS	Q9P2J5	Leucine--tRNA ligase, cytoplasmic (EC 6.1.1.4) (Leucyl-tRNA synthetase) (LeuRS)	12632000000	390
U3FHY1;U3CZ92	DPP3	DPP3	Q9NY33	Dipeptidyl peptidase 3 (EC 3.4.14.4) (Dipeptidyl aminopeptidase III) (Dipeptidyl arylamidase III) (Dipeptidyl peptidase III) (DPP III) (Enkephalinase B)	12598000000	258
F7ELW1;A0A5F4WFZ5	LOC100406244	N/A	N/A	N/A	12553000000	267
U3FG63;A0A2R8PBB5;A0A5F4VVV0;A0A2R8MU84	PGRMC1	PGRMC1	O00264	Membrane-associated progesterone receptor component 1 (mPR) (Dap1) (IZA)	12551000000	125
F7FI52;A0A5F4WEM3;A0A5F4W5R7;A6MKK9	;BCAP31	BCAP31	P51572	B-cell receptor-associated protein 31 (BCR-associated protein 31) (Bap31) (6C6-AG tumor-associated antigen) (Protein CDM) (p28)	12524000000	118
F7DC60;F7DBK0	MMP14	MMP14	P50281	Matrix metalloproteinase-14 (MMP-14) (EC 3.4.24.80) (MMP-X1) (Membrane-type matrix metalloproteinase 1) (MT-MMP 1) (MTMMP1) (Membrane-type-1 matrix metalloproteinase) (MT1-MMP) (MT1MMP)	12519000000	186
U3EE66	QARS	QARS	P47897	Glutamine--tRNA ligase (EC 6.1.1.18) (Glutaminyl-tRNA synthetase) (GlnRS)	12513000000	311
F7HV59	NNT	NNT	Q13423	NAD(P) transhydrogenase, mitochondrial (EC 7.1.1.1) (Nicotinamide nucleotide transhydrogenase) (Pyridine nucleotide transhydrogenase)	12510000000	235
F7HZM3	FUCA1	FUCA1	P04066	Tissue alpha-L-fucosidase (EC 3.2.1.51) (Alpha-L-fucosidase I) (Alpha-L-fucoside fucohydrolase 1) (Alpha-L-fucosidase 1)	12495000000	224
F6QPD7;F6R9R0;F6QZN8;U3DG93;F7DQM4;F6QYH2;A0A2R8MVP6	;TPD52L2	TPD52L2	O43399	Tumor protein D54 (hD54) (Tumor protein D52-like 2)	12490000000	139
F7IL22	GLRX3	GLRX3	O76003	Glutaredoxin-3 (PKC-interacting cousin of thioredoxin) (PICOT) (PKC-theta-interacting protein) (PKCq-interacting protein) (Thioredoxin-like protein 2)	12435000000	243
F7HHC7;A0A5F4WIJ7;A0A5F4VRU5;A0A2R8MWF7	CYFIP1	CYFIP1	Q7L576	Cytoplasmic FMR1-interacting protein 1 (Specifically Rac1-associated protein 1) (Sra-1) (p140sra-1)	12423000000	234
F7ANJ2	EIF2S1	EIF2S1	P05198	Eukaryotic translation initiation factor 2 subunit 1 (Eukaryotic translation initiation factor 2 subunit alpha) (eIF-2-alpha) (eIF-2A) (eIF-2alpha)	12359000000	193
F6QB54	EIF3I	EIF3I	Q13347	Eukaryotic translation initiation factor 3 subunit I (eIF3i) (Eukaryotic translation initiation factor 3 subunit 2) (TGF-beta receptor-interacting protein 1) (TRIP-1) (eIF-3-beta) (eIF3 p36)	12310000000	210
U3D5B6;F7HDF7	UPF1	UPF1	Q92900	Regulator of nonsense transcripts 1 (EC 3.6.4.-) (ATP-dependent helicase RENT1) (Nonsense mRNA reducing factor 1) (NORF1) (Up-frameshift suppressor 1 homolog) (hUpf1)	12293000000	332
A0A5F4WCD4		N/A	N/A	N/A	12284000000	52
U3FH93;U3BXM6;F6SIE1;F6U0L1;A0A2R8MVS5;F6TQ78;F6U0G9	DNM1L	DNM1L	O00429	Dynamin-1-like protein (EC 3.6.5.5) (Dnm1p/Vps1p-like protein) (DVLP) (Dynamin family member proline-rich carboxyl-terminal domain less) (Dymple) (Dynamin-like protein) (Dynamin-like protein 4) (Dynamin-like protein IV) (HdynIV) (Dynamin-related protein 1)	12275000000	398
F7G1I6;U3F276	FTL	FTL	P02792	Ferritin light chain (Ferritin L subunit)	12236000000	134
U3CGS8;U3FDG5	PSME1	PSME1	Q06323	Proteasome activator complex subunit 1 (11S regulator complex subunit alpha) (REG-alpha) (Activator of multicatalytic protease subunit 1) (Interferon gamma up-regulated I-5111 protein) (IGUP I-5111) (Proteasome activator 28 subunit alpha) (PA28a) (PA28alpha)	12229000000	151
U3DPT4;U3C0R8	LMOD1	LMOD1	P29536	Leiomodin-1 (64 kDa autoantigen 1D) (64 kDa autoantigen 1D3) (64 kDa autoantigen D1) (Leiomodin, muscle form) (Smooth muscle leiomodin) (SM-Lmod) (Thyroid-associated ophthalmopathy autoantigen)	12222000000	149
U3EVL0	VAPB	VAPB	O95292	Vesicle-associated membrane protein-associated protein B/C (VAMP-B/VAMP-C) (VAMP-associated protein B/C) (VAP-B/VAP-C)	12200000000	164
F7EFW5	DPP7	DPP7	Q9UHL4	Dipeptidyl peptidase 2 (EC 3.4.14.2) (Dipeptidyl aminopeptidase II) (Dipeptidyl peptidase 7) (Dipeptidyl peptidase II) (DPP II) (Quiescent cell proline dipeptidase)	12161000000	159
U3FI54	ETFB	ETFB	P38117	Electron transfer flavoprotein subunit beta (Beta-ETF)	12157000000	150
U3CVT8;F6UIP5;F6ZZS4;A0A2R8M8C4;A0A5F4WET8;F7EAY8	;PSME2	PSME2	Q9UL46	Proteasome activator complex subunit 2 (11S regulator complex subunit beta) (REG-beta) (Activator of multicatalytic protease subunit 2) (Proteasome activator 28 subunit beta) (PA28b) (PA28beta)	12129000000	207
F7GJL9;F7GJM2	SWAP70	SWAP70	Q9UH65	Switch-associated protein 70 (SWAP-70)	12111000000	270
A0A2R8PL46;F7I0E2	TXNDC12	TXNDC12	O95881	Thioredoxin domain-containing protein 12 (EC 1.8.4.2) (Endoplasmic reticulum resident protein 18) (ER protein 18) (ERp18) (Endoplasmic reticulum resident protein 19) (ER protein 19) (ERp19) (Thioredoxin-like protein p19) (hTLP19)	12097000000	158
F7HTB2;A0A2R8MGK5;F7I5X9	TRIOBP	TRIOBP	Q9H2D6	TRIO and F-actin-binding protein (Protein Tara) (Trio-associated repeat on actin)	12082000000	293
F7HDT9;F6S551;F7H8P9	SVIL	SVIL	O95425	Supervillin (Archvillin) (p205/p250)	12034000000	317
A0A2R8MQY3;U3BP00;F6Q9K2	ARSB	ARSB	P15848	Arylsulfatase B (ASB) (EC 3.1.6.12) (N-acetylgalactosamine-4-sulfatase) (G4S)	12031000000	197
U3E2T3	BLMH	BLMH	Q13867	Bleomycin hydrolase (BH) (BLM hydrolase) (BMH) (EC 3.4.22.40)	11979000000	184
F7I6R4;A0A2R8NBL7;A0A2R8P9M6;A0A2R8P5T0;F7IE12	;MTAP	MTAP	Q13126	S-methyl-5'-thioadenosine phosphorylase (EC 2.4.2.28) (5'-methylthioadenosine phosphorylase) (MTA phosphorylase) (MTAP) (MTAPase)	11968000000	175
U3ASV7;U3D4L8;U3DZQ5	ATP5D	ATP5D	P30049	ATP synthase subunit delta, mitochondrial (ATP synthase F1 subunit delta) (F-ATPase delta subunit)	11938000000	97
U3DI46;F7EAA1	PREP	PREP	P48147	Prolyl endopeptidase (PE) (EC 3.4.21.26) (Post-proline cleaving enzyme)	11935000000	318
A0A2R8MDG2;U3FRD3	EIF4B	EIF4B	P23588	Eukaryotic translation initiation factor 4B (eIF-4B)	11896000000	151
U3E282	DDAH2	DDAH2	O95865	N(G),N(G)-dimethylarginine dimethylaminohydrolase 2 (DDAH-2) (Dimethylarginine dimethylaminohydrolase 2) (EC 3.5.3.18) (DDAHII) (Dimethylargininase-2) (Protein G6a) (S-phase protein)	11886000000	190
F7GWQ2;F7GWT4	RUVBL1	RUVBL1	Q9Y265	RuvB-like 1 (EC 3.6.4.12) (49 kDa TATA box-binding protein-interacting protein) (49 kDa TBP-interacting protein) (54 kDa erythrocyte cytosolic protein) (ECP-54) (INO80 complex subunit H) (Nuclear matrix protein 238) (NMP 238) (Pontin 52) (TIP49a) (TIP60-associated protein 54-alpha) (TAP54-alpha)	11874000000	231
U3FN37;U3EGL1;F6X3E6;A0A5F4W2K5	FLII	FLII	Q13045	Protein flightless-1 homolog	11843000000	391
F6T2T8;F7H867;A0A2R8MN90	RPS5	RPS5	P46782	40S ribosomal protein S5 (Small ribosomal subunit protein uS7) [Cleaved into: 40S ribosomal protein S5, N-terminally processed]	11763000000	170
F7GTS1;A0A2R8MED1;A0A5F4W431;A0A5F4WLV8;A0A5F4W9Q3;A0A5F4WJ40;F6PXD0;A0A5F4WCF3	LRRFIP1	LRRFIP1	Q32MZ4	Leucine-rich repeat flightless-interacting protein 1 (LRR FLII-interacting protein 1) (GC-binding factor 2) (TAR RNA-interacting protein)	11760000000	195
U3FGT0;F6YAV3;F6X569;F7H490;A0A2R8MHL0	PDHA1	PDHA1	P08559	Pyruvate dehydrogenase E1 component subunit alpha, somatic form, mitochondrial (EC 1.2.4.1) (PDHE1-A type I)	11681000000	249
F6UXM5	SEC22B	SEC22B	O75396	Vesicle-trafficking protein SEC22b (ER-Golgi SNARE of 24 kDa) (ERS-24) (ERS24) (SEC22 vesicle-trafficking protein homolog B) (SEC22 vesicle-trafficking protein-like 1)	11626000000	172
U3B8Y1	CACYBP	CACYBP	Q9HB71	Calcyclin-binding protein (CacyBP) (hCacyBP) (S100A6-binding protein) (Siah-interacting protein)	11571000000	173
F7IRA2	LEPRE1	LEPRE1	Q32P28	Prolyl 3-hydroxylase 1 (EC 1.14.11.7) (Growth suppressor 1) (Leucine- and proline-enriched proteoglycan 1) (Leprecan-1)	11564000000	224
A0A5F4WJ05;F6XUL7;F6XUE0;A0A5F4W0Q6;A0A5F4W7L5	FAM114A1	FAM114A1	Q8IWE2	Protein NOXP20 (Nervous system overexpressed protein 20) (Protein FAM114A1)	11556000000	179
U3BSF3	PICALM	PICALM	Q13492	Phosphatidylinositol-binding clathrin assembly protein (Clathrin assembly lymphoid myeloid leukemia protein)	11547000000	198
F7BFK7	RAB14	RAB14	P61106	Ras-related protein Rab-14	11505000000	207
F7HUX5;A0A2R8MRL7;F7I212	;DNAJB11	DNAJB11	Q9UBS4	DnaJ homolog subfamily B member 11 (APOBEC1-binding protein 2) (ABBP-2) (DnaJ protein homolog 9) (ER-associated DNAJ) (ER-associated Hsp40 co-chaperone) (Endoplasmic reticulum DNA J domain-containing protein 3) (ER-resident protein ERdj3) (ERdj3) (ERj3p) (HEDJ) (Human DnaJ protein 9) (hDj-9) (PWP1-interacting protein 4)	11483000000	157
F7ISP5	NES	NES	P48681	Nestin	11466000000	237
B0KWA9	EEF1AL7	N/A	N/A	N/A	11447000000	35
B0KWA1;A0A2R8MNC6;A0A5F4W9Z9	CCN2;CTGF	CCN2	P29279	CCN family member 2 (Cellular communication network factor 2) (Connective tissue growth factor) (Hypertrophic chondrocyte-specific protein 24) (Insulin-like growth factor-binding protein 8) (IBP-8) (IGF-binding protein 8) (IGFBP-8)	11414000000	152
U3FPX7;U3FU50;A0A2R8PFC3;F7HZ83	SMS	SMS	P52788	Spermine synthase (SPMSY) (EC 2.5.1.22) (Spermidine aminopropyltransferase)	11356000000	244
F7INQ2;F7INQ6;A0A5F4W359	ROCK2	ROCK2	O75116	Rho-associated protein kinase 2 (EC 2.7.11.1) (Rho kinase 2) (Rho-associated, coiled-coil-containing protein kinase 2) (Rho-associated, coiled-coil-containing protein kinase II) (ROCK-II) (p164 ROCK-2)	11348000000	283
U3BB00;U3DB89	TWF1	TWF1	Q12792	Twinfilin-1 (Protein A6) (Protein tyrosine kinase 9)	11347000000	177
F7C9V4;A0A2R8PMM0	;ANP32A	ANP32A	P39687	Acidic leucine-rich nuclear phosphoprotein 32 family member A (Acidic nuclear phosphoprotein pp32) (pp32) (Leucine-rich acidic nuclear protein) (LANP) (Mapmodulin) (Potent heat-stable protein phosphatase 2A inhibitor I1PP2A) (Putative HLA-DR-associated protein I) (PHAPI)	11338000000	118
F6VWU2;F6RZF5;B0KWC4	SELENBP1;SELENBP1_1	SELENBP1;SELENBP1_1	Q13228	Methanethiol oxidase (MTO) (EC 1.8.3.4) (56 kDa selenium-binding protein) (SBP56) (SP56) (Selenium-binding protein 1)	11325000000	225
F7H1Q8	SFXN3	SFXN3	Q9BWM7	Sideroflexin-3	11316000000	147
F7H233	ME1	ME1	P48163	NADP-dependent malic enzyme (NADP-ME) (EC 1.1.1.40) (Malic enzyme 1)	11293000000	251
F7BZ13;U3F429;F7BYW8;A0A2R8MPP4;A0A2R8MEJ0	TPP2	TPP2	P29144	Tripeptidyl-peptidase 2 (TPP-2) (EC 3.4.14.10) (Tripeptidyl aminopeptidase) (Tripeptidyl-peptidase II) (TPP-II)	11277000000	266
U3CZ73;F7HI41	APRT	APRT	P07741	Adenine phosphoribosyltransferase (APRT) (EC 2.4.2.7)	11261000000	141
F7IMN0;F7IKC6;F7IMN1;U3EAH7;U3CS33;U3AY96	SLC3A2	SLC3A2	P08195	4F2 cell-surface antigen heavy chain (4F2hc) (4F2 heavy chain antigen) (Lymphocyte activation antigen 4F2 large subunit) (Solute carrier family 3 member 2) (CD antigen CD98)	11256000000	165
U3E1B3	COL6A2	COL6A2	P12110	Collagen alpha-2(VI) chain	11245000000	216
U3FU00;U3E9K2;U3CXG1;U3CG25;U3FPS9;U3DKZ1;U3BXU1	CHCHD3	CHCHD3	Q9NX63	MICOS complex subunit MIC19 (Coiled-coil-helix-coiled-coil-helix domain-containing protein 3)	11220000000	161
U3DX59;F7ITE8;F7BC91	;GSTO1	GSTO1	P78417	Glutathione S-transferase omega-1 (GSTO-1) (EC 2.5.1.18) (Glutathione S-transferase omega 1-1) (GSTO 1-1) (Glutathione-dependent dehydroascorbate reductase) (EC 1.8.5.1) (Monomethylarsonic acid reductase) (MMA(V) reductase) (EC 1.20.4.2) (S-(Phenacyl)glutathione reductase) (SPG-R)	11190000000	182
U3FHI1;U3D9J6;A0A5F4W9F7	VAPA	VAPA	Q9P0L0	Vesicle-associated membrane protein-associated protein A (VAMP-A) (VAMP-associated protein A) (VAP-A) (33 kDa VAMP-associated protein) (VAP-33)	11189000000	217
A0A2R8MXF6;U3EBA9;U3EZY9	FHL3	FHL3	Q13643	Four and a half LIM domains protein 3 (FHL-3) (Skeletal muscle LIM-protein 2) (SLIM-2)	11185000000	168
U3DEF2;U3C5D2;U3E4U5;A0A5F4WKL8;F7IMX2	;RAD23B	RAD23B	P54727	UV excision repair protein RAD23 homolog B (HR23B) (hHR23B) (XP-C repair-complementing complex 58 kDa protein) (p58)	11184000000	139
F6Z0T6;U3FV85;A0A2R8MN00;A0A2R8M251	;RPL9	RPL9	P32969	60S ribosomal protein L9 (Large ribosomal subunit protein uL6)	11164000000	147
F6Y6C2;A0A2R8MUV3	;PSMD12	PSMD12	O00232	26S proteasome non-ATPase regulatory subunit 12 (26S proteasome regulatory subunit RPN5) (26S proteasome regulatory subunit p55)	11163000000	227
U3CPH5	SEC24D	SEC24D	O94855	Protein transport protein Sec24D (SEC24-related protein D)	11161000000	283
F7IJZ6;A0A5F4WCR8;U3DYD0;F7A8K0;F7CBS5;A0A5F4WKH9;A0A5F4WBK8	ITGAV	ITGAV	P06756	Integrin alpha-V (Vitronectin receptor) (Vitronectin receptor subunit alpha) (CD antigen CD51) [Cleaved into: Integrin alpha-V heavy chain; Integrin alpha-V light chain]	11160000000	224
U3E128;F7GB35;U3DNN5;F7HGI7;U3FDP6;F7GKV7;U3DDB4;F6PQY5;F7GB51;F6YXI2;F7FML0;F7FYV8;F7ICN5	CD44	CD44	P16070	CD44 antigen (CDw44) (Epican) (Extracellular matrix receptor III) (ECMR-III) (GP90 lymphocyte homing/adhesion receptor) (HUTCH-I) (Heparan sulfate proteoglycan) (Hermes antigen) (Hyaluronate receptor) (Phagocytic glycoprotein 1) (PGP-1) (Phagocytic glycoprotein I) (PGP-I) (CD antigen CD44)	11156000000	107
F7HB70;A0A5F4WLD2	UBQLN1	UBQLN1	Q9UMX0	Ubiquilin-1 (Protein linking IAP with cytoskeleton 1) (PLIC-1) (hPLIC-1)	11153000000	164
U3F1T9;A0A5F4W395	CALR	CALR	P27797	Calreticulin (CRP55) (Calregulin) (Endoplasmic reticulum resident protein 60) (ERp60) (HACBP) (grp60)	11145000000	15
B0KWB9;A0A2R8PFK1	PSMD4	PSMD4	P55036	26S proteasome non-ATPase regulatory subunit 4 (26S proteasome regulatory subunit RPN10) (26S proteasome regulatory subunit S5A) (Antisecretory factor 1) (AF) (ASF) (Multiubiquitin chain-binding protein)	11143000000	152
U3BRB3;U3DBJ3;F6T959	MRC2	MRC2	Q9UBG0	C-type mannose receptor 2 (C-type lectin domain family 13 member E) (Endocytic receptor 180) (Macrophage mannose receptor 2) (Urokinase-type plasminogen activator receptor-associated protein) (UPAR-associated protein) (Urokinase receptor-associated protein) (CD antigen CD280)	11140000000	261
F7AEZ1;U3CI10;F7AE30;F7BKI7;A0A5F4WD02	SH3GLB1	SH3GLB1	Q9Y371	Endophilin-B1 (Bax-interacting factor 1) (Bif-1) (SH3 domain-containing GRB2-like protein B1)	11114000000	161
F6XLW4;F7IRU6	LONP1	LONP1	P36776	Lon protease homolog, mitochondrial (EC 3.4.21.53) (LONHs) (Lon protease-like protein) (LONP) (Mitochondrial ATP-dependent protease Lon) (Serine protease 15)	11092000000	298
U3B3F6;F7HXE3;F7HXE6;F7AR09	ITGA1	ITGA1	P56199	Integrin alpha-1 (CD49 antigen-like family member A) (Laminin and collagen receptor) (VLA-1) (CD antigen CD49a)	11054000000	212
U3EXA4;F6QMD2;F6QBY8	PA2G4	PA2G4	Q9UQ80	Proliferation-associated protein 2G4 (Cell cycle protein p38-2G4 homolog) (hG4-1) (ErbB3-binding protein 1)	11050000000	173
U3F9T5	NIT2	NIT2	Q9NQR4	Omega-amidase NIT2 (EC 3.5.1.3) (Nitrilase homolog 2)	11014000000	181
F7GK69;U3CXU6;A0A2R8MQ22;A0A2R8MFA4	RCN2	RCN2	Q14257	Reticulocalbin-2 (Calcium-binding protein ERC-55) (E6-binding protein) (E6BP)	10994000000	191
U3DVX0;U3EBH0;A0A2R8MF89	C14orf166;RTRAF	C14orf166;RTRAF	Q9Y224	RNA transcription, translation and transport factor protein (CLE7 homolog) (CLE) (hCLE)	10993000000	220
F6WYB8;A0A2R8MSQ7	NACA	NACA	E9PAV3	Nascent polypeptide-associated complex subunit alpha, muscle-specific form (Alpha-NAC, muscle-specific form) (skNAC)	10978000000	116
U3BYD3;F7IC16;F7IBZ7;U3BFE9	SYNPO2	SYNPO2	Q9UMS6	Synaptopodin-2 (Genethonin-2) (Myopodin)	10945000000	238
F7IL56	MLEC	MLEC	Q14165	Malectin	10911000000	181
A0A2R8P8V0;A0A2R8N7E8;A0A2R8M862;A0A2R8M7K1;A0A2R8NEY6	TMEM189	TMEM189	A5PLL7	Plasmanylethanolamine desaturase (EC 1.14.99.19) (Transmembrane protein 189)	10870000000	80
F6ZK17;F7A2C0;U3ANT3	PPP1R18	PPP1R18	Q6NYC8	Phostensin	10853000000	188
U3DFF7;F7HNB6;A0A5K1UX56;A0A2R8P9Q2;A0A5F4W583;A0A2R8PDQ4	XPNPEP1	XPNPEP1	Q9NQW7	Xaa-Pro aminopeptidase 1 (EC 3.4.11.9) (Aminoacylproline aminopeptidase) (Cytosolic aminopeptidase P) (Soluble aminopeptidase P) (sAmp) (X-Pro aminopeptidase 1) (X-prolyl aminopeptidase 1, soluble)	10839000000	238
U3EX30;A0A5F4WA69;F6QQJ2	PSMA4	PSMA4	P25789	Proteasome subunit alpha type-4 (EC 3.4.25.1) (Macropain subunit C9) (Multicatalytic endopeptidase complex subunit C9) (Proteasome component C9) (Proteasome subunit L)	10837000000	173
U3BBS0	GLT25D1	GLT25D1	Q8NBJ5	Procollagen galactosyltransferase 1 (EC 2.4.1.50) (Collagen beta(1-O)galactosyltransferase 1) (ColGalT 1) (Glycosyltransferase 25 family member 1) (Hydroxylysine galactosyltransferase 1)	10784000000	200
F7HGE1;U3FPS0	TBCA	TBCA	O75347	Tubulin-specific chaperone A (TCP1-chaperonin cofactor A) (Tubulin-folding cofactor A) (CFA)	10774000000	100
U3DD70;F6STY9	ANKFY1	ANKFY1	Q9P2R3	Rabankyrin-5 (Rank-5) (Ankyrin repeat and FYVE domain-containing protein 1) (Ankyrin repeats hooked to a zinc finger motif)	10722000000	295
U3ELI7;U3BXN6;F6V891	;BAG3	BAG3	O95817	BAG family molecular chaperone regulator 3 (BAG-3) (Bcl-2-associated athanogene 3) (Bcl-2-binding protein Bis) (Docking protein CAIR-1)	10669000000	183
F7BBZ7;F7IHJ0	TUBB6	TUBB6	Q9BUF5	Tubulin beta-6 chain (Tubulin beta class V)	10621000000	102
A0A2R8MPS4;U3FCK4	GSPT1;GSPT2	GSPT1;GSPT2	P15170	Eukaryotic peptide chain release factor GTP-binding subunit ERF3A (Eukaryotic peptide chain release factor subunit 3a) (eRF3a) (G1 to S phase transition protein 1 homolog)	10608000000	196
F6V9Z0;A0A2R8M2Y6	PSMD14	PSMD14	O00487	26S proteasome non-ATPase regulatory subunit 14 (EC 3.4.19.-) (26S proteasome regulatory subunit RPN11) (26S proteasome-associated PAD1 homolog 1)	10603000000	130
F7I414;F7HZE0;A0A2R8PEK1;U3CMN0	SNX1	SNX1	Q13596	Sorting nexin-1	10592000000	164
U3BAQ1	FAM120A	FAM120A	Q9NZB2	Constitutive coactivator of PPAR-gamma-like protein 1 (Oxidative stress-associated Src activator) (Protein FAM120A)	10584000000	226
F7IFD2;F7IPP3	EML2	EML2	O95834	Echinoderm microtubule-associated protein-like 2 (EMAP-2) (HuEMAP-2)	10574000000	216
F7GSP9;F7GXX1;A0A2R8N1H1;A0A2R8N066	RAB1A	RAB1A	P62820	Ras-related protein Rab-1A (YPT1-related protein)	10556000000	136
B0KWR3;F7II94	PAFAH1B2	PAFAH1B2	P68402	Platelet-activating factor acetylhydrolase IB subunit beta (EC 3.1.1.47) (PAF acetylhydrolase 30 kDa subunit) (PAF-AH 30 kDa subunit) (PAF-AH subunit beta) (PAFAH subunit beta)	10552000000	120
U3D585	CBR1	CBR1	P16152	Carbonyl reductase [NADPH] 1 (EC 1.1.1.184) (15-hydroxyprostaglandin dehydrogenase [NADP(+)]) (EC 1.1.1.196) (EC 1.1.1.197) (20-beta-hydroxysteroid dehydrogenase) (NADPH-dependent carbonyl reductase 1) (Prostaglandin 9-ketoreductase) (PG-9-KR) (Prostaglandin-E(2) 9-reductase) (EC 1.1.1.189) (Short chain dehydrogenase/reductase family 21C member 1)	10543000000	168
U3CME2;A0A5F4W0J6;U3C4G8	;MARS	MARS	P56192	Methionine--tRNA ligase, cytoplasmic (EC 6.1.1.10) (Methionyl-tRNA synthetase) (MetRS)	10503000000	284
F7HWA1;F7GSG3	GOT1	GOT1	P17174	Aspartate aminotransferase, cytoplasmic (cAspAT) (EC 2.6.1.1) (EC 2.6.1.3) (Cysteine aminotransferase, cytoplasmic) (Cysteine transaminase, cytoplasmic) (cCAT) (Glutamate oxaloacetate transaminase 1) (Transaminase A)	10496000000	211
U3CZP4	FBLIM1	FBLIM1	Q8WUP2	Filamin-binding LIM protein 1 (FBLP-1) (Migfilin) (Mitogen-inducible 2-interacting protein) (MIG2-interacting protein)	10491000000	177
U3EW49;U3CV11;U3CTV4	CHMP4B	CHMP4B	Q9H444	Charged multivesicular body protein 4b (Chromatin-modifying protein 4b) (CHMP4b) (SNF7 homolog associated with Alix 1) (SNF7-2) (hSnf7-2) (Vacuolar protein sorting-associated protein 32-2) (Vps32-2) (hVps32-2)	10466000000	77
F7ISC2;U3BI10;A0A2R8P3W5	SERPINB1	SERPINB1	P30740	Leukocyte elastase inhibitor (LEI) (Monocyte/neutrophil elastase inhibitor) (EI) (M/NEI) (Peptidase inhibitor 2) (PI-2) (Serpin B1)	10430000000	187
F7FDP2;A0A2R8M2M4;F6Q025;F7E922;A0A2R8PCE8;A0A5F4WCT3;A0A5F4VVA3	;LOC108589623	RPL31	P62899	60S ribosomal protein L31 (Large ribosomal subunit protein eL31)	10395000000	53
U3DUR6;Q2QLG4;A0A5F4WKB0;A0A5F4WDP2;F6QIQ9;A0A2R8P434	CAPZA2	CAPZA2	P47755	F-actin-capping protein subunit alpha-2 (CapZ alpha-2)	10341000000	126
A0A5F4WKQ8;A0A2R8MTE9;F6S6V9;A0A5F4W3Z9;A0A5F4WBD6	TXNL1	TXNL1	O43396	Thioredoxin-like protein 1 (32 kDa thioredoxin-related protein)	10314000000	141
U3CNQ7;U3EBS9	PDCD6	PDCD6	O75340	Programmed cell death protein 6 (Apoptosis-linked gene 2 protein homolog) (ALG-2)	10303000000	158
U3BU26;F7A3K0;F7A326;A0A2R8M797	COX5A;LOC100401281	COX5A	P20674	Cytochrome c oxidase subunit 5A, mitochondrial (Cytochrome c oxidase polypeptide Va)	10295000000	73
F7I9Z5;U3FX43	SRSF3	SRSF3	P84103	Serine/arginine-rich splicing factor 3 (Pre-mRNA-splicing factor SRP20) (Splicing factor, arginine/serine-rich 3)	10285000000	81
U3F0X2	POFUT1	POFUT1	Q9H488	GDP-fucose protein O-fucosyltransferase 1 (EC 2.4.1.221) (Peptide-O-fucosyltransferase 1) (O-FucT-1)	10214000000	140
U3DAK5;U3BRB5;A0A5F4VTX5	;HNRNPAB	HNRNPAB	Q99729	Heterogeneous nuclear ribonucleoprotein A/B (hnRNP A/B) (APOBEC1-binding protein 1) (ABBP-1)	10198000000	122
F7FT25	KCTD12	KCTD12	Q96CX2	BTB/POZ domain-containing protein KCTD12 (Pfetin) (Predominantly fetal expressed T1 domain)	10183000000	175
F7H488	ACAT2	ACAT2	Q9BWD1	Acetyl-CoA acetyltransferase, cytosolic (EC 2.3.1.9) (Acetyl-CoA transferase-like protein) (Cytosolic acetoacetyl-CoA thiolase)	10134000000	174
A0A2R8MFI0	HIST1H1B	HIST1H1B	P16401	Histone H1.5 (Histone H1a) (Histone H1b) (Histone H1s-3)	10093000000	81
U3ENM9;F7B718	GCN1;GCN1L1	GCN1;GCN1L1	Q92616	eIF-2-alpha kinase activator GCN1 (GCN1 eIF-2-alpha kinase activator homolog) (GCN1-like protein 1) (General control of amino-acid synthesis 1-like protein 1) (Translational activator GCN1) (HsGCN1)	10081000000	411
U3BW63;F7IKX7	PSMB2	PSMB2	P49721	Proteasome subunit beta type-2 (EC 3.4.25.1) (Macropain subunit C7-I) (Multicatalytic endopeptidase complex subunit C7-I) (Proteasome component C7-I)	10057000000	129
F7AMV9	G3BP1	G3BP1	Q13283	Ras GTPase-activating protein-binding protein 1 (G3BP-1) (EC 3.6.4.12) (EC 3.6.4.13) (ATP-dependent DNA helicase VIII) (hDH VIII) (GAP SH3 domain-binding protein 1)	10032000000	148
U3D8Q1;B0VXG8;U3DTH6	GART	GART	P22102	Trifunctional purine biosynthetic protein adenosine-3 [Includes: Phosphoribosylamine--glycine ligase (EC 6.3.4.13) (Glycinamide ribonucleotide synthetase) (GARS) (Phosphoribosylglycinamide synthetase); Phosphoribosylformylglycinamidine cyclo-ligase (EC 6.3.3.1) (AIR synthase) (AIRS) (Phosphoribosyl-aminoimidazole synthetase); Phosphoribosylglycinamide formyltransferase (EC 2.1.2.2) (5'-phosphorib…	10022000000	249
A0A2R8N3W7;F7CC89;F6WNW1;U3EB83	EIF3D	EIF3D	O15371	Eukaryotic translation initiation factor 3 subunit D (eIF3d) (Eukaryotic translation initiation factor 3 subunit 7) (eIF-3-zeta) (eIF3 p66)	9977300000	213
F7IP12	FH	FH	P07954	Fumarate hydratase, mitochondrial (Fumarase) (HsFH) (EC 4.2.1.2)	9951200000	152
U3ELC4;U3DHZ4;U3FDT9;U3E7Y6;F7GCF6;F7GM55	DNM2	DNM2	P50570	Dynamin-2 (EC 3.6.5.5)	9914700000	281
F6YS84	TPM1	TPM1	P09493	Tropomyosin alpha-1 chain (Alpha-tropomyosin) (Tropomyosin-1)	9885700000	75
F7IQH8;U3CGN9;A0A2R8P7H8	NSFL1C	NSFL1C	Q9UNZ2	NSFL1 cofactor p47 (UBX domain-containing protein 2C) (p97 cofactor p47)	9879200000	129
F7IE60;F7HX40	PSMA2	PSMA2	P25787	Proteasome subunit alpha type-2 (EC 3.4.25.1) (Macropain subunit C3) (Multicatalytic endopeptidase complex subunit C3) (Proteasome component C3)	9872500000	162
F6V2W6;A0A2R8ME09;F6ZK33;F6XAG3	PEPD	PEPD	P12955	Xaa-Pro dipeptidase (X-Pro dipeptidase) (EC 3.4.13.9) (Imidodipeptidase) (Peptidase D) (Proline dipeptidase) (Prolidase)	9872100000	222
U3EXB9;A0A5K1TW67	ERO1A;ERO1L	ERO1L	Q96HE7	ERO1-like protein alpha (ERO1-L) (ERO1-L-alpha) (EC 1.8.4.-) (Endoplasmic oxidoreductin-1-like protein) (Endoplasmic reticulum oxidoreductase alpha) (Oxidoreductin-1-L-alpha)	9849900000	199
F7IEI4	TBCB	TBCB	Q99426	Tubulin-folding cofactor B (Cytoskeleton-associated protein 1) (Cytoskeleton-associated protein CKAPI) (Tubulin-specific chaperone B)	9818000000	201
U3BU97	BAX	BAX	Q07812	Apoptosis regulator BAX (Bcl-2-like protein 4) (Bcl2-L-4)	9817700000	116
F7H1H0;F7ILT2	TMSB15B	TMSB15B	P0CG35	Thymosin beta-15B	9808200000	58
F6UAL0;F7HLW3;F7HLU7	VPS29	VPS29	Q9UBQ0	Vacuolar protein sorting-associated protein 29 (hVPS29) (PEP11 homolog) (Vesicle protein sorting 29)	9798300000	150
U3D440;F7I4R7;F7I4U3;F7I759	KARS	KARS	Q15046	Lysine--tRNA ligase (EC 2.7.7.-) (EC 6.1.1.6) (Lysyl-tRNA synthetase) (LysRS)	9781200000	148
F7GAE3;U3D773	MSH6	MSH6	P52701	DNA mismatch repair protein Msh6 (hMSH6) (G/T mismatch-binding protein) (GTBP) (GTMBP) (MutS protein homolog 6) (MutS-alpha 160 kDa subunit) (p160)	9780800000	6
U3DFQ9;F6YM25;U3FQZ7;A0A5F4W8S8	TNKS1BP1	TNKS1BP1	Q9C0C2	182 kDa tankyrase-1-binding protein	9776500000	233
U3E4Q8;F7EPY7	IDH3A	IDH3A	P50213	Isocitrate dehydrogenase [NAD] subunit alpha, mitochondrial (EC 1.1.1.41) (Isocitric dehydrogenase subunit alpha) (NAD(+)-specific ICDH subunit alpha)	9768600000	177
F7IIK9;F7IDQ3	ITGA2	ITGA2	P17301	Integrin alpha-2 (CD49 antigen-like family member B) (Collagen receptor) (Platelet membrane glycoprotein Ia) (GPIa) (VLA-2 subunit alpha) (CD antigen CD49b)	9690500000	166
F7I8E9	ARL8B	ARL8B	Q9NVJ2	ADP-ribosylation factor-like protein 8B (ADP-ribosylation factor-like protein 10C) (Novel small G protein indispensable for equal chromosome segregation 1)	9689900000	131
F7IG85;F7IG87	MYO1D	MYO1D	O94832	Unconventional myosin-Id	9647500000	281
F6UJD1;U3CE03	HNRNPDL;HNRPDL	HNRNPDL;HNRPDL	O14979	Heterogeneous nuclear ribonucleoprotein D-like (hnRNP D-like) (hnRNP DL) (AU-rich element RNA-binding factor) (JKT41-binding protein) (Protein laAUF1)	9591700000	130
U3CRA9;F7GQY0;U3FV34;F6YET8;F6WMH6	;NSF	NSF	P46459	Vesicle-fusing ATPase (EC 3.6.4.6) (N-ethylmaleimide-sensitive fusion protein) (NEM-sensitive fusion protein) (Vesicular-fusion protein NSF)	9582500000	214
F7FL78;F7F717;F7F7V0	PAPSS2	PAPSS2	O95340	Bifunctional 3'-phosphoadenosine 5'-phosphosulfate synthase 2 (PAPS synthase 2) (PAPSS 2) (Sulfurylase kinase 2) (SK 2) (SK2) [Includes: Sulfate adenylyltransferase (EC 2.7.7.4) (ATP-sulfurylase) (Sulfate adenylate transferase) (SAT); Adenylyl-sulfate kinase (EC 2.7.1.25) (3'-phosphoadenosine-5'-phosphosulfate synthase) (APS kinase) (Adenosine-5'-phosphosulfate 3'-phosphotransferase) (Adenylylsul…	9569300000	221
U3B7A7;U3FTW1;U3BQI4;U3F7B6;U3F4F8;U3DN33;A0A2R8PGL0	;ELAVL1	ELAVL1	Q15717	ELAV-like protein 1 (Hu-antigen R) (HuR)	9566000000	163
F7FU98;U3CPH1	FCSK;FUK	FCSK;FUK	Q8N0W3	L-fucose kinase (Fucokinase) (EC 2.7.1.52)	9564500000	269
F7E9A4;U3DNF4;F7ELJ3	ERH	ERH	P84090	Enhancer of rudimentary homolog	9534900000	54
U3CBV4	FAM129B	FAM129B	Q96TA1	Protein Niban 2 (Meg-3) (Melanoma invasion by ERK) (MINERVA) (Niban-like protein 1) (Protein FAM129B)	9510100000	246
F6TYL1;F7I8B0	ADD3	ADD3	Q9UEY8	Gamma-adducin (Adducin-like protein 70)	9502600000	208
F7FNS6	NUCB1	NUCB1	Q02818	Nucleobindin-1 (CALNUC)	9499000000	181
U3FPU4;U3C1N5	EIF3L	EIF3L	Q9Y262	Eukaryotic translation initiation factor 3 subunit L (eIF3l) (Eukaryotic translation initiation factor 3 subunit 6-interacting protein) (Eukaryotic translation initiation factor 3 subunit E-interacting protein)	9498700000	267
U3ERR5	GRPEL1	GRPEL1	Q9HAV7	GrpE protein homolog 1, mitochondrial (HMGE) (Mt-GrpE#1)	9465500000	130
U3F990;U3DPX9;U3DLR7;F7GG17;F7GNM4	SLC25A24	SLC25A24	Q6NUK1	Calcium-binding mitochondrial carrier protein SCaMC-1 (Mitochondrial ATP-Mg/Pi carrier protein 1) (Mitochondrial Ca(2+)-dependent solute carrier protein 1) (Small calcium-binding mitochondrial carrier protein 1) (Solute carrier family 25 member 24)	9419900000	199
U3DTY5;F7IBM8;F7GR54;F6YMM8	OLA1	OLA1	Q9NTK5	Obg-like ATPase 1 (DNA damage-regulated overexpressed in cancer 45) (DOC45) (GTP-binding protein 9)	9368600000	165
U3C0P5;F7I179	KANK2	KANK2	Q63ZY3	KN motif and ankyrin repeat domain-containing protein 2 (Ankyrin repeat domain-containing protein 25) (Matrix-remodeling-associated protein 3) (SRC-1-interacting protein) (SIP) (SRC-interacting protein) (SRC1-interacting protein)	9364400000	213
U3FN66;A0A2R8M7Z7;A0A2R8MWF2;F7EH98	COPS4	COPS4	Q9BT78	COP9 signalosome complex subunit 4 (SGN4) (Signalosome subunit 4) (JAB1-containing signalosome subunit 4)	9352400000	196
U3CYB5;A0A2R8M4D1;A0A2R8NBC9;F7DFF2;U3F6T9;U3EBJ1;F7EF65	;LOC100395717;SET	SET	Q01105	Protein SET (HLA-DR-associated protein II) (Inhibitor of granzyme A-activated DNase) (IGAAD) (PHAPII) (Phosphatase 2A inhibitor I2PP2A) (I-2PP2A) (Template-activating factor I) (TAF-I)	9351200000	103
A0A5F4W8Z4;A0A2R8MDC7	FBL	FBL	P22087	rRNA 2'-O-methyltransferase fibrillarin (EC 2.1.1.-) (34 kDa nucleolar scleroderma antigen) (Histone-glutamine methyltransferase) (U6 snRNA 2'-O-methyltransferase fibrillarin)	9321800000	161
U3D6C9;F7I3D4;A0A5F4WED9	PRKACA	PRKACA	P17612	cAMP-dependent protein kinase catalytic subunit alpha (PKA C-alpha) (EC 2.7.11.11)	9320200000	197
U3F230;A0A2R8P2R7;F7IRC1;F6TH73;U3E1Z2;F6YJQ2;A0A2R8MQI1;A0A2R8N507	;CARS	CARS	P49589	Cysteine--tRNA ligase, cytoplasmic (EC 6.1.1.16) (Cysteinyl-tRNA synthetase) (CysRS)	9301300000	229
F7IC22	GNAQ	GNAQ	P50148	Guanine nucleotide-binding protein G(q) subunit alpha (Guanine nucleotide-binding protein alpha-q)	9293000000	243
U3FD52;A0A2R8MA97;A0A2R8MAV3;U3D094;A0A5F4WC22;A0A5F4W5J1	UCHL3	UCHL3	P15374	Ubiquitin carboxyl-terminal hydrolase isozyme L3 (UCH-L3) (EC 3.4.19.12) (Ubiquitin thioesterase L3)	9272200000	159
U3EIM0;U3DE23;A0A2R8MSJ7	GPD2	GPD2	P43304	Glycerol-3-phosphate dehydrogenase, mitochondrial (GPD-M) (GPDH-M) (EC 1.1.5.3) (mitohondrial glycerophosphate dehydrogenase gene) (mGDH) (mtGPD)	9246000000	235
F6QN11;F6QLX1	OTUB1	OTUB1	Q96FW1	Ubiquitin thioesterase OTUB1 (EC 3.4.19.12) (Deubiquitinating enzyme OTUB1) (OTU domain-containing ubiquitin aldehyde-binding protein 1) (Otubain-1) (hOTU1) (Ubiquitin-specific-processing protease OTUB1)	9201500000	134
U3CXX4;U3BIZ4;F7I7Z9;A0A2R8M8V7;A0A2R8N0C1;A0A2R8MXP9;A0A2R8N638;A0A2R8M7I3;A0A2R8MI27	;UBE2L3	UBE2L3	P68036	Ubiquitin-conjugating enzyme E2 L3 (EC 2.3.2.23) (E2 ubiquitin-conjugating enzyme L3) (L-UBC) (UbcH7) (Ubiquitin carrier protein L3) (Ubiquitin-conjugating enzyme E2-F1) (Ubiquitin-protein ligase L3)	9194600000	140
F7ID77;F7ID71	CLTB	CLTB	P09497	Clathrin light chain B (Lcb)	9143700000	91
F7GI97;A0A5F4VY37;A0A5F4VTN0	TTLL12	TTLL12	Q14166	Tubulin--tyrosine ligase-like protein 12 (Inactive tubulin--tyrosine ligase-like protein 12)	9141900000	222
U3DSA8	ERGIC1	ERGIC1	Q969X5	Endoplasmic reticulum-Golgi intermediate compartment protein 1 (ER-Golgi intermediate compartment 32 kDa protein) (ERGIC-32)	9141500000	101
A0A2R8MBJ1;U3DBM8;F7I7N2	COX4I1	COX4I1	P13073	Cytochrome c oxidase subunit 4 isoform 1, mitochondrial (Cytochrome c oxidase polypeptide IV) (Cytochrome c oxidase subunit IV isoform 1) (COX IV-1)	9131100000	107
A0A2R8MR86;A0A2R8MPE8;F7DX26;U3CEW4;F7IHN2;A0A2R8MAB8;A0A2R8MSK0;A0A2R8MDX3;A0A2R8MIM5;A0A2R8MK28;A0A2R8MRK7;A0A2R8N269;A0A2R8N6G9;A0A2R8NAQ9;A0A5F4WDH9;U3F605;A0A2R8N8J1;A0A2R8MRI0;A0A2R8M3I0;A0A2R8PG73;A0A2R8MW77;A0A2R8P439;A0A2R8MKS6;A0A2R8MFI9;F7IGE0;A0A2R8P1L4;A0A2R8M8A6;F7I4M5;A0A2R8MEQ3;A0A2R8P4B3;A0A2R8MK66;A0A2R8P3F3;A0A2R8MY22;A0A2R8MTD0	;LOC108590720;RPL29	N/A	N/A	N/A	9095800000	34
U3FAA4;F6YAZ6;A0A5F4W3Z1;U3FEZ4;U3FVP1;F6YAC6;U3F2E8	;C21orf33	C21orf33	P0DPI2	Glutamine amidotransferase-like class 1 domain-containing protein 3A, mitochondrial	9094400000	129
F7H2Y7	SSB	SSB	P05455	Lupus La protein (La autoantigen) (La ribonucleoprotein) (Sjoegren syndrome type B antigen) (SS-B)	9093900000	178
F7H6J7;A0A2R8MVJ2;A0A5F4VSE1	DNAJC3	DNAJC3	Q13217	DnaJ homolog subfamily C member 3 (Endoplasmic reticulum DNA J domain-containing protein 6) (ER-resident protein ERdj6) (ERdj6) (Interferon-induced, double-stranded RNA-activated protein kinase inhibitor) (Protein kinase inhibitor of 58 kDa) (Protein kinase inhibitor p58)	9084900000	181
F6VWJ6;A0A5F4WGV9	THY1	THY1	P04216	Thy-1 membrane glycoprotein (CDw90) (Thy-1 antigen) (CD antigen CD90)	9071200000	63
F6ZQR4;U3FSG7;U3FIU6;U3F1Z3;U3FEK0;U3EZ92;U3D2G7;U3DJW6;U3EGC0	;MYH14	MYH14	Q7Z406	Myosin-14 (Myosin heavy chain 14) (Myosin heavy chain, non-muscle IIc) (Non-muscle myosin heavy chain IIc) (NMHC II-C)	9056100000	62
F7IDR2;A0A2R8NEK5	IVD	IVD	P26440	Isovaleryl-CoA dehydrogenase, mitochondrial (IVD) (EC 1.3.8.4) (Butyryl-CoA dehydrogenase) (EC 1.3.8.1)	8967900000	121
F6VGW5;A0A2R8MBU2	RPL28	RPL28	P46779	60S ribosomal protein L28 (Large ribosomal subunit protein eL28)	8964600000	83
F6W8R7;U3DA54;U3E190;A0A2R8NCP0;A0A2R8MNP6	;ARF1;ARF3	ARF1	P84077	ADP-ribosylation factor 1	8959200000	155
U3BE33;U3DLA5;F7I371	IARS2	IARS2	Q9NSE4	Isoleucine--tRNA ligase, mitochondrial (EC 6.1.1.5) (Isoleucyl-tRNA synthetase) (IleRS)	8926000000	184
U3CAP2;U3APL7;F7I9H7;A0A2R8PG93;U3CVS0;F7I763	CARKD	CARKD	Q8IW45	ATP-dependent (S)-NAD(P)H-hydrate dehydratase (EC 4.2.1.93) (ATP-dependent NAD(P)HX dehydratase) (Carbohydrate kinase domain-containing protein) (NAD(P)HX dehydratase)	8915800000	223
F7IBG3;F7IBF0	NPLOC4	NPLOC4	Q8TAT6	Nuclear protein localization protein 4 homolog (Protein NPL4)	8904400000	196
F7GXC2;U3BC26;F7H2J3	VPS26A	VPS26A	O75436	Vacuolar protein sorting-associated protein 26A (Vesicle protein sorting 26A) (hVPS26)	8851900000	133
F6YJJ5;F6Z1M7	G3BP2	G3BP2	Q9UN86	Ras GTPase-activating protein-binding protein 2 (G3BP-2) (GAP SH3 domain-binding protein 2)	8851800000	156
U3EM42;F7HBC3	C1QBP	C1QBP	Q07021	Complement component 1 Q subcomponent-binding protein, mitochondrial (ASF/SF2-associated protein p32) (Glycoprotein gC1qBP) (C1qBP) (Hyaluronan-binding protein 1) (Mitochondrial matrix protein p32) (gC1q-R protein) (p33) (SF2AP32)	8838300000	128
U3FPQ4;F6ZZR3;A0A2R8P138;F7AGU5	ALDH4A1	ALDH4A1	P30038	Delta-1-pyrroline-5-carboxylate dehydrogenase, mitochondrial (P5C dehydrogenase) (EC 1.2.1.88) (Aldehyde dehydrogenase family 4 member A1) (L-glutamate gamma-semialdehyde dehydrogenase)	8820700000	180
A0A2R8MG10;U3BZW9	;CACNA2D1	CACNA2D1	P54289	Voltage-dependent calcium channel subunit alpha-2/delta-1 (Voltage-gated calcium channel subunit alpha-2/delta-1) [Cleaved into: Voltage-dependent calcium channel subunit alpha-2-1; Voltage-dependent calcium channel subunit delta-1]	8814100000	208
U3E7H7;F7A8U2;F7CN40	RANBP1	RANBP1	P43487	Ran-specific GTPase-activating protein (Ran-binding protein 1) (RanBP1)	8745100000	102
F7A6J3	XPO1	XPO1	O14980	Exportin-1 (Exp1) (Chromosome region maintenance 1 protein homolog)	8724300000	224
A0A5F4VWW1;A0A5F4VYE1;A0A2R8ND10;A0A5F4W4U7;F7IDC3;U3F4N4;U3CKS9;A0A5F4VYI1;A0A5F4W2U0	HUWE1	HUWE1	Q7Z6Z7	E3 ubiquitin-protein ligase HUWE1 (EC 2.3.2.26) (ARF-binding protein 1) (ARF-BP1) (HECT, UBA and WWE domain-containing protein 1) (HECT-type E3 ubiquitin transferase HUWE1) (Homologous to E6AP carboxyl terminus homologous protein 9) (HectH9) (Large structure of UREB1) (LASU1) (Mcl-1 ubiquitin ligase E3) (Mule) (Upstream regulatory element-binding protein 1) (URE-B1) (URE-binding protein 1)	8675000000	312
F6WCH0	SAR1A	SAR1A	Q9NR31	GTP-binding protein SAR1a (COPII-associated small GTPase)	8673800000	174
U3FQ43;F6RQB8;A0A2R8M9Q7;A0A2R8M4M7	TFG	TFG	Q92734	Protein TFG (TRK-fused gene protein)	8666400000	130
U3DKZ4;A0A2R8M7R5;U3BWM8;F6XQN9;A0A2R8MI22	AK2	AK2	P54819	Adenylate kinase 2, mitochondrial (AK 2) (EC 2.7.4.3) (ATP-AMP transphosphorylase 2) (ATP:AMP phosphotransferase) (Adenylate monophosphate kinase) [Cleaved into: Adenylate kinase 2, mitochondrial, N-terminally processed]	8656900000	172
F6XZ70;A0A5F4WAI2;F6QUY6	PTGES2	PTGES2	Q9H7Z7	Prostaglandin E synthase 2 (Membrane-associated prostaglandin E synthase-2) (mPGE synthase-2) (Microsomal prostaglandin E synthase 2) (mPGES-2) (Prostaglandin-H(2) E-isomerase) (EC 5.3.99.3) [Cleaved into: Prostaglandin E synthase 2 truncated form]	8641200000	76
U3CPM5;F6SAX7;U3E6S1;A0A5F4WIN5	CTNNB1	CTNNB1	P35222	Catenin beta-1 (Beta-catenin)	8583100000	188
F6R915;A0A2R8NFA6;A0A5F4VWP3;A0A5F4WKI1	;COTL1	COTL1	Q14019	Coactosin-like protein	8564000000	110
F7FX02	SSR4	SSR4	P51571	Translocon-associated protein subunit delta (TRAP-delta) (Signal sequence receptor subunit delta) (SSR-delta)	8546700000	119
F7HLG2;F7G771;F7GU73	;RPL34	RPL34	P49207	60S ribosomal protein L34 (Large ribosomal subunit protein eL34)	8530600000	52
U3EBE0;F7HMH1;A0A5F4WJW3;F7IHP5;F7IPM8;U3ELX1;A0A2R8PA62;A0A5F4WMW7	ALCAM	ALCAM	Q13740	CD166 antigen (Activated leukocyte cell adhesion molecule) (CD antigen CD166)	8499000000	155
F7IL08;A0A2R8PJU2	;PPID	PPID	Q08752	Peptidyl-prolyl cis-trans isomerase D (PPIase D) (EC 5.2.1.8) (40 kDa peptidyl-prolyl cis-trans isomerase) (Cyclophilin-40) (CYP-40) (Cyclophilin-related protein) (Rotamase D)	8499000000	170
U3CL74	NANS	NANS	Q9NR45	Sialic acid synthase (N-acetylneuraminate synthase) (EC 2.5.1.56) (N-acetylneuraminate-9-phosphate synthase) (EC 2.5.1.57) (N-acetylneuraminic acid phosphate synthase) (N-acetylneuraminic acid synthase)	8457900000	179
F6Z3Y5;F6TYV0	MACF1	MACF1	Q9UPN3	Microtubule-actin cross-linking factor 1, isoforms 1/2/3/5 (620 kDa actin-binding protein) (ABP620) (Actin cross-linking family protein 7) (Macrophin-1) (Trabeculin-alpha)	8413600000	326
U3EDM6;U3BX72;U3DCM5;U3CP58	CAPRIN1	CAPRIN1	Q14444	Caprin-1 (Cell cycle-associated protein 1) (Cytoplasmic activation- and proliferation-associated protein 1) (GPI-anchored membrane protein 1) (GPI-anchored protein p137) (GPI-p137) (p137GPI) (Membrane component chromosome 11 surface marker 1) (RNA granule protein 105)	8403000000	125
F7I818;F7I3L2;F7IHN7	FAP	FAP	Q12884	Prolyl endopeptidase FAP (EC 3.4.21.26) (170 kDa melanoma membrane-bound gelatinase) (Dipeptidyl peptidase FAP) (EC 3.4.14.5) (Fibroblast activation protein alpha) (FAPalpha) (Gelatine degradation protease FAP) (EC 3.4.21.-) (Integral membrane serine protease) (Post-proline cleaving enzyme) (Serine integral membrane protease) (SIMP) (Surface-expressed protease) (Seprase) [Cleaved into: Antiplasmi…	8382600000	141
U3BDI8;F6WDZ4;F7ERW1	AK3	AK3	Q9UIJ7	GTP:AMP phosphotransferase AK3, mitochondrial (EC 2.7.4.10) (Adenylate kinase 3) (AK 3) (Adenylate kinase 3 alpha-like 1)	8365200000	173
F7FPE6;A6ML37;A6MLB3	;DHRS1	DHRS1	Q96LJ7	Dehydrogenase/reductase SDR family member 1 (EC 1.1.-.-) (Short chain dehydrogenase/reductase family 19C member 1)	8362500000	171
F7HWW7	MAP1LC3B	MAP1LC3B	Q9GZQ8	Microtubule-associated proteins 1A/1B light chain 3B (Autophagy-related protein LC3 B) (Autophagy-related ubiquitin-like modifier LC3 B) (MAP1 light chain 3-like protein 2) (MAP1A/MAP1B light chain 3 B) (MAP1A/MAP1B LC3 B) (Microtubule-associated protein 1 light chain 3 beta)	8352500000	83
A0A2R8M7G5;U3FGU3;U3EF93;H9KVW0;U3E4R3;A0A2R8MUD6	ADSL	ADSL	P30566	Adenylosuccinate lyase (ADSL) (ASL) (EC 4.3.2.2) (Adenylosuccinase) (ASase)	8348900000	203
F6SJY3	HIST1H2BJ	HIST1H2BB;HIST1H2BD;HIST1H2BJ;HIST1H2BO;HIST2H2BE;HIST3H2BB;LOC100390706	P33778	Histone H2B type 1-B (H2B-clustered histone 3) (Histone H2B.1) (Histone H2B.f) (H2B/f)	8336100000	26
A0A2R8N191;U3FBY1;F7DJM6;A0A2R8MRH0	SDHA	SDHA	P31040	Succinate dehydrogenase [ubiquinone] flavoprotein subunit, mitochondrial (EC 1.3.5.1) (Flavoprotein subunit of complex II) (Fp)	8327600000	160
U3ATV7	GLOD4	GLOD4	Q9HC38	Glyoxalase domain-containing protein 4	8250900000	142
A0A2R8MZE0	RPS26	RPS26	P62854	40S ribosomal protein S26 (Small ribosomal subunit protein eS26)	8250200000	54
U3BMU1;F7I8Y2;U3ENE6;F7I8Y6;A0A2R8MLS5	COPZ1	COPZ1	P61923	Coatomer subunit zeta-1 (Zeta-1-coat protein) (Zeta-1 COP)	8242800000	104
U3FI48;U3BUI8	FAHD2A	FAHD2A	Q96GK7	Fumarylacetoacetate hydrolase domain-containing protein 2A (EC 3.-.-.-)	8225900000	142
U3F172;F6RT00;F6RHX6;A0A2R8MRM5	HARS	HARS	P12081	Histidine--tRNA ligase, cytoplasmic (EC 6.1.1.21) (Histidyl-tRNA synthetase) (HisRS)	8224600000	244
U3CCE9;A0A5F4VU40;A0A5F4W8Z2;F6ZHP9	FUBP1	FUBP1	Q96AE4	Far upstream element-binding protein 1 (FBP) (FUSE-binding protein 1) (DNA helicase V) (hDH V)	8213800000	118
U3FHE9;A0A2R8P8I3	DLST;LOC108592920	DLST;LOC108592920	P36957	Dihydrolipoyllysine-residue succinyltransferase component of 2-oxoglutarate dehydrogenase complex, mitochondrial (EC 2.3.1.61) (2-oxoglutarate dehydrogenase complex component E2) (OGDC-E2) (Dihydrolipoamide succinyltransferase component of 2-oxoglutarate dehydrogenase complex) (E2K)	8213700000	128
F7DM81	SDF2	SDF2	Q99470	Stromal cell-derived factor 2 (SDF-2)	8210800000	113
F7CRT8;F7CRU5	PSMD5	PSMD5	Q16401	26S proteasome non-ATPase regulatory subunit 5 (26S protease subunit S5 basic) (26S proteasome subunit S5B)	8192700000	180
F7IH00	FKBP7	FKBP7	Q9Y680	Peptidyl-prolyl cis-trans isomerase FKBP7 (PPIase FKBP7) (EC 5.2.1.8) (23 kDa FK506-binding protein) (23 kDa FKBP) (FKBP-23) (FK506-binding protein 7) (FKBP-7) (Rotamase)	8174000000	109
U3F2Q1;U3E9W1	PSMB5	PSMB5	P28074	Proteasome subunit beta type-5 (EC 3.4.25.1) (Macropain epsilon chain) (Multicatalytic endopeptidase complex epsilon chain) (Proteasome chain 6) (Proteasome epsilon chain) (Proteasome subunit MB1) (Proteasome subunit X)	8156900000	143
F6ZD97	C1QTNF5	C1QTNF5	Q9BXJ0	Complement C1q tumor necrosis factor-related protein 5	8146100000	54
F7I3A2	PLPBP	PLPBP	O94903	Pyridoxal phosphate homeostasis protein (PLP homeostasis protein) (Proline synthase co-transcribed bacterial homolog protein) (Pyridoxal phosphate-binding protein)	8113600000	120
A0A2R8MPE4;A0A2R8PKJ8;F6WL53	;ATP5PF	ATP5PF	P18859	ATP synthase-coupling factor 6, mitochondrial (ATPase subunit F6) (ATP synthase peripheral stalk subunit F6)	8110700000	73
F6V5Y2;A0A2R8M5I1	;TCEB2	TCEB2	Q15370	Elongin-B (EloB) (Elongin 18 kDa subunit) (RNA polymerase II transcription factor SIII subunit B) (SIII p18) (Transcription elongation factor B polypeptide 2)	8099100000	111
A0A5F4WEQ1;F7IMY7	;ITGA5	ITGA5	P08648	Integrin alpha-5 (CD49 antigen-like family member E) (Fibronectin receptor subunit alpha) (Integrin alpha-F) (VLA-5) (CD antigen CD49e) [Cleaved into: Integrin alpha-5 heavy chain; Integrin alpha-5 light chain]	8098900000	183
U3FJW0;U3EGA3;U3EMT4;U3DHR7;A0A5F4W203;A0A5F4WGI4;F7HVQ2	;FUS	FUS	P35637	RNA-binding protein FUS (75 kDa DNA-pairing protein) (Oncogene FUS) (Oncogene TLS) (POMp75) (Translocated in liposarcoma protein)	7992300000	102
F7HWT8;A0A2R8M8X8	;RPS27L	RPS27L	Q71UM5	40S ribosomal protein S27-like (Small ribosomal subunit protein eS27-like)	7980500000	64
F7HH31;F7D0W3	PHPT1	PHPT1	Q9NRX4	14 kDa phosphohistidine phosphatase (EC 3.9.1.3) (Phosphohistidine phosphatase 1) (PHPT1) (Protein histidine phosphatase) (PHP) (Protein janus-A homolog)	7976100000	96
F7BFW2;F7BFL4;A0A2R8P975	;PPP1CA	PPP1CA	P62136	Serine/threonine-protein phosphatase PP1-alpha catalytic subunit (PP-1A) (EC 3.1.3.16)	7967900000	120
F7F6X9;F7F636;U3FL86	PFDN2	PFDN2	Q9UHV9	Prefoldin subunit 2	7965800000	74
F7GG29;F6ZHA8;U3FLM8;A0A5F4VXU3;F7GNU5	RO60;TROVE2	RO60;TROVE2	P10155	60 kDa SS-A/Ro ribonucleoprotein (60 kDa Ro protein) (60 kDa ribonucleoprotein Ro) (Ro60) (RoRNP) (Ro 60 kDa autoantigen) (Ro60 autoantigen) (Sjoegren syndrome antigen A2) (Sjoegren syndrome type A antigen) (SS-A) (TROVE domain family member 2)	7937400000	187
F6S338;U3CCY2;A0A2R8MLV3	NEDD8	NEDD8	Q15843	NEDD8 (Neddylin) (Neural precursor cell expressed developmentally down-regulated protein 8) (NEDD-8) (Ubiquitin-like protein Nedd8)	7935900000	66
F7BZ79	HNRNPUL1	HNRNPUL1	Q9BUJ2	Heterogeneous nuclear ribonucleoprotein U-like protein 1 (Adenovirus early region 1B-associated protein 5) (E1B-55 kDa-associated protein 5) (E1B-AP5)	7895000000	177
F7HQH0;A0A2R8MA38;F7GQU9	UQCRB	UQCRB	P14927	Cytochrome b-c1 complex subunit 7 (Complex III subunit 7) (Complex III subunit VII) (QP-C) (Ubiquinol-cytochrome c reductase complex 14 kDa protein)	7869300000	96
F7DXQ1;F7HV77;U3BCZ9	;COX6B1;LOC100390127	COX6B1	P14854	Cytochrome c oxidase subunit 6B1 (Cytochrome c oxidase subunit VIb isoform 1) (COX VIb-1)	7868900000	133
F7CL81;A0A2R8M9D0;A0A2R8PDQ8	TARDBP	TARDBP	Q13148	TAR DNA-binding protein 43 (TDP-43)	7857100000	168
F7I7Z2;F7IRQ4;F7D7V8;U3E3E9;U3BM97;F7IRQ7;F7H8P3;F6X733	KLC1	KLC1	Q07866	Kinesin light chain 1 (KLC 1)	7815100000	203
U3CYJ4;A0A2R8MM80	;MAP2K3	MAP2K3	P46734	Dual specificity mitogen-activated protein kinase kinase 3 (MAP kinase kinase 3) (MAPKK 3) (EC 2.7.12.2) (MAPK/ERK kinase 3) (MEK 3) (Stress-activated protein kinase kinase 2) (SAPK kinase 2) (SAPKK-2) (SAPKK2)	7803400000	169
U3CCU3	HIST2H2AA4	H2AC18	Q6FI13	Histone H2A type 2-A	7783100000	37
U3DFU6;A0A2R8MAP9;F6ZJQ8	ETHE1	ETHE1	O95571	Persulfide dioxygenase ETHE1, mitochondrial (EC 1.13.11.18) (Ethylmalonic encephalopathy protein 1) (Hepatoma subtracted clone one protein) (Sulfur dioxygenase ETHE1)	7759100000	149
U3F340;F7GNM2;A0A5F4W2I3;F7GNS9	MAP2K2	MAP2K2	P36507	Dual specificity mitogen-activated protein kinase kinase 2 (MAP kinase kinase 2) (MAPKK 2) (EC 2.7.12.2) (ERK activator kinase 2) (MAPK/ERK kinase 2) (MEK 2)	7753800000	170
U3FYF2	HNRNPF	HNRNPF	P52597	Heterogeneous nuclear ribonucleoprotein F (hnRNP F) (Nucleolin-like protein mcs94-1) [Cleaved into: Heterogeneous nuclear ribonucleoprotein F, N-terminally processed]	7709300000	109
U3DW15;U3EYD3;U3BJP1;U3E9E9;U3CS25;U3FTM6;U3C4C5;A0A5F4WBT1;F7BKJ4;F7H8I1;A0A5F4WDC6	AP1B1	AP1B1	Q10567	AP-1 complex subunit beta-1 (Adaptor protein complex AP-1 subunit beta-1) (Adaptor-related protein complex 1 subunit beta-1) (Beta-1-adaptin) (Beta-adaptin 1) (Clathrin assembly protein complex 1 beta large chain) (Golgi adaptor HA1/AP1 adaptin beta subunit)	7693800000	178
U3ETR3;U3DIM1	BDH2	BDH2	Q9BUT1	3-hydroxybutyrate dehydrogenase type 2 (EC 1.1.1.-) (EC 1.1.1.30) (Dehydrogenase/reductase SDR family member 6) (Oxidoreductase UCPA) (R-beta-hydroxybutyrate dehydrogenase) (Short chain dehydrogenase/reductase family 15C member 1)	7686900000	112
U3CQ53;F6Z1R8;A0A2R8M4Z8;A0A5F4WJ32;A0A5F4WHJ2;A0A2R8MTA2;F6Z1U9	PPP2R2A	PPP2R2A	P63151	Serine/threonine-protein phosphatase 2A 55 kDa regulatory subunit B alpha isoform (PP2A subunit B isoform B55-alpha) (PP2A subunit B isoform PR55-alpha) (PP2A subunit B isoform R2-alpha) (PP2A subunit B isoform alpha)	7670000000	162
U3DQS1;U3BSH2;A0A5F4WM09	;CD99	CD99	P14209	CD99 antigen (12E7) (E2 antigen) (Protein MIC2) (T-cell surface glycoprotein E2) (CD antigen CD99)	7646100000	98
F7G0P2;A0A5F4WBN6	ARL6IP5	ARL6IP5	O75915	PRA1 family protein 3 (ADP-ribosylation factor-like protein 6-interacting protein 5) (ARL-6-interacting protein 5) (Aip-5) (Cytoskeleton-related vitamin A-responsive protein) (Dermal papilla-derived protein 11) (GTRAP3-18) (Glutamate transporter EAAC1-interacting protein) (JM5) (Prenylated Rab acceptor protein 2) (Protein JWa) (Putative MAPK-activating protein PM27)	7625600000	180
U3CM10;F7HKI5	APEX1	APEX1	P27695	DNA-(apurinic or apyrimidinic site) endonuclease (EC 3.1.-.-) (APEX nuclease) (APEN) (Apurinic-apyrimidinic endonuclease 1) (AP endonuclease 1) (APE-1) (REF-1) (Redox factor-1) [Cleaved into: DNA-(apurinic or apyrimidinic site) endonuclease, mitochondrial]	7612300000	153
F7BXL4	TRIM25	TRIM25	Q14258	E3 ubiquitin/ISG15 ligase TRIM25 (EC 6.3.2.n3) (Estrogen-responsive finger protein) (RING finger protein 147) (RING-type E3 ubiquitin transferase) (EC 2.3.2.27) (RING-type E3 ubiquitin transferase TRIM25) (Tripartite motif-containing protein 25) (Ubiquitin/ISG15-conjugating enzyme TRIM25) (Zinc finger protein 147)	7597300000	153
U3CAA5;U3EQU8;U3EFB3;A0A2R8P3K4;A0A5F4WFH3;A6MJZ1	;ACOT7;LOC100409427	ACOT7	O00154	Cytosolic acyl coenzyme A thioester hydrolase (EC 3.1.2.2) (Acyl-CoA thioesterase 7) (Brain acyl-CoA hydrolase) (BACH) (hBACH) (CTE-IIa) (CTE-II) (Long chain acyl-CoA thioester hydrolase)	7593600000	109
A0A2R8PL04;U3BLA7;F7H7J1	ECHS1	ECHS1	P30084	Enoyl-CoA hydratase, mitochondrial (EC 4.2.1.17) (Enoyl-CoA hydratase 1) (Short-chain enoyl-CoA hydratase) (SCEH)	7590800000	154
F7FA36;A0A5F4VU90;A0A5F4WF78	CPNE3	CPNE3	O75131	Copine-3 (Copine III)	7578100000	174
F7ISQ5	SCFD1	SCFD1	Q8WVM8	Sec1 family domain-containing protein 1 (SLY1 homolog) (Sly1p) (Syntaxin-binding protein 1-like 2)	7564800000	209
F7GNE1;U3C6S4;F7EJ32	ZC3HAV1	ZC3HAV1	Q7Z2W4	Zinc finger CCCH-type antiviral protein 1 (ADP-ribosyltransferase diphtheria toxin-like 13) (ARTD13) (Inactive Poly [ADP-ribose] polymerase 13) (PARP13) (Zinc finger CCCH domain-containing protein 2) (Zinc finger antiviral protein) (ZAP)	7546300000	249
U3EDT3	EIF3E	EIF3E	P60228	Eukaryotic translation initiation factor 3 subunit E (eIF3e) (Eukaryotic translation initiation factor 3 subunit 6) (Viral integration site protein INT-6 homolog) (eIF-3 p48)	7537000000	168
A0A2R8MVB5	MAP4	MAP4	P27816	Microtubule-associated protein 4 (MAP-4)	7499000000	33
U3CQS7;F7F1S5	SF3B3	SF3B3	Q15393	Splicing factor 3B subunit 3 (Pre-mRNA-splicing factor SF3b 130 kDa subunit) (SF3b130) (STAF130) (Spliceosome-associated protein 130) (SAP 130)	7494900000	201
U3DXN3;A0A2R8MYD4;A0A2R8M401;U3FN44;U3EDU1;U3BJT6;A0A2R8M9X3	;SRM	SRM	P19623	Spermidine synthase (SPDSY) (EC 2.5.1.16) (Putrescine aminopropyltransferase)	7485900000	128
A0A5F4W0P3;A0A5F4VV07	;RPL38	RPL38	P63173	60S ribosomal protein L38 (Large ribosomal subunit protein eL38)	7478700000	65
U3DU82;U3D7U5;F7HJT8;F7DS40	CAPN5	CAPN5	O15484	Calpain-5 (EC 3.4.22.-) (Calpain htra-3) (New calpain 3) (nCL-3)	7421500000	3
F7IQZ4;A0A2R8M3I3;A0A2R8P9E0;A0A2R8MTT5;A0A2R8M4E5	;DYNLRB1	DYNLRB1	Q9NP97	Dynein light chain roadblock-type 1 (Bithoraxoid-like protein) (BLP) (Dynein light chain 2A, cytoplasmic) (Dynein-associated protein Km23) (Roadblock domain-containing protein 1)	7393200000	85
F7I076;U3CK44;A0A5F4W8E6	LEPREL2;P3H3	P3H3	Q8IVL6	Prolyl 3-hydroxylase 3 (EC 1.14.11.7) (Leprecan-like protein 2) (Protein B)	7380100000	169
A0A2R8N9P5;A0A2R8MS28;A0A2R8N6F9;F7BRM8;A0A2R8P1D5;A0A5F4WHC0;A0A5F4W785;A0A2R8N115	;LOC100389518	N/A	N/A	N/A	7378800000	120
F7A1K1	FILIP1L	FILIP1L	Q4L180	Filamin A-interacting protein 1-like (130 kDa GPBP-interacting protein) (90 kDa GPBP-interacting protein) (Protein down-regulated in ovarian cancer 1) (DOC-1)	7358700000	146
F7DYP3;F7DY10;A0A2R8M3Z4	HSD17B12	HSD17B12	Q53GQ0	Very-long-chain 3-oxoacyl-CoA reductase (EC 1.1.1.330) (17-beta-hydroxysteroid dehydrogenase 12) (17-beta-HSD 12) (3-ketoacyl-CoA reductase) (KAR) (Estradiol 17-beta-dehydrogenase 12) (EC 1.1.1.62) (Short chain dehydrogenase/reductase family 12C member 1)	7335900000	118
U3EI55;U3CVT7;A0A5F4VXZ7	PRPF19	PRPF19	Q9UMS4	Pre-mRNA-processing factor 19 (EC 2.3.2.27) (Nuclear matrix protein 200) (PRP19/PSO4 homolog) (hPso4) (RING-type E3 ubiquitin transferase PRP19) (Senescence evasion factor)	7311100000	156
U3F291;F7IIL5;A0A5F4W819	;SEC24C	SEC24C	P53992	Protein transport protein Sec24C (SEC24-related protein C)	7310200000	186
F7C0P1;A0A2R8ML38;F7C1I3;A0A2R8MUC1	SNX12	SNX12	Q9UMY4	Sorting nexin-12	7301000000	123
U3C0P2;F6W362	CD81	CD81	P60033	CD81 antigen (26 kDa cell surface protein TAPA-1) (Target of the antiproliferative antibody 1) (Tetraspanin-28) (Tspan-28) (CD antigen CD81)	7284600000	76
U3E6X2;F7H7X3	;SEC23IP	SEC23IP	Q9Y6Y8	SEC23-interacting protein (p125)	7283900000	187
A0A2R8MQY5	SPR	SPR	P35270	Sepiapterin reductase (SPR) (EC 1.1.1.153)	7263600000	198
F7C817;Q2I6W4;A0A5F4WBE0	CAT	CAT	P04040	Catalase (EC 1.11.1.6)	7260700000	143
U3ENJ1;A0A5K1UWR2	TFPI2	TFPI2	P48307	Tissue factor pathway inhibitor 2 (TFPI-2) (Placental protein 5) (PP5)	7253500000	60
F7HPQ6;F7HPP7	ATP6V1H	ATP6V1H	Q9UI12	V-type proton ATPase subunit H (V-ATPase subunit H) (Nef-binding protein 1) (NBP1) (Protein VMA13 homolog) (V-ATPase 50/57 kDa subunits) (Vacuolar proton pump subunit H) (Vacuolar proton pump subunit SFD)	7253200000	149
F7I3Z4;U3AZU1	ASNA1	ASNA1	O43681	ATPase GET3 (EC 3.6.-.-) (Arsenical pump-driving ATPase) (Arsenite-stimulated ATPase) (Guided entry of tail-anchored proteins factor 3, ATPase) (Transmembrane domain recognition complex 40 kDa ATPase subunit) (hARSA-I) (hASNA-I)	7252400000	180
U3E6G2;U3CBQ7;A0A2R8MTF5	;FKBP2	FKBP2	P26885	Peptidyl-prolyl cis-trans isomerase FKBP2 (PPIase FKBP2) (EC 5.2.1.8) (13 kDa FK506-binding protein) (13 kDa FKBP) (FKBP-13) (FK506-binding protein 2) (FKBP-2) (Immunophilin FKBP13) (Rotamase)	7250500000	148
U3D480;A0A5F4WFP5	ADSS	ADSS	P30520	Adenylosuccinate synthetase isozyme 2 (AMPSase 2) (AdSS 2) (EC 6.3.4.4) (Adenylosuccinate synthetase, acidic isozyme) (Adenylosuccinate synthetase, liver isozyme) (L-type adenylosuccinate synthetase) (IMP--aspartate ligase 2)	7246900000	177
U3CVD3;U3FUV9;U3BUD3	TJP2	TJP2	Q9UDY2	Tight junction protein ZO-2 (Tight junction protein 2) (Zona occludens protein 2) (Zonula occludens protein 2)	7224900000	220
F7INK6;U3FMJ3;U3CBB5	;NPC1	NPC1	O15118	NPC intracellular cholesterol transporter 1 (Niemann-Pick C1 protein)	7191100000	132
U3CKA4;F6WC44	;SKP1	SKP1	P63208	S-phase kinase-associated protein 1 (Cyclin-A/CDK2-associated protein p19) (p19A) (Organ of Corti protein 2) (OCP-2) (Organ of Corti protein II) (OCP-II) (RNA polymerase II elongation factor-like protein) (SIII) (Transcription elongation factor B polypeptide 1-like) (p19skp1)	7173100000	108
F7IA10;U3CLT6;A0A2R8MB92	ATP5IF1;ATPIF1	ATP5IF1;ATPIF1	Q9UII2	ATPase inhibitor, mitochondrial (ATP synthase F1 subunit epsilon) (Inhibitor of F(1)F(o)-ATPase) (IF(1)) (IF1)	7169900000	35
F6PQN1	EIF3F	EIF3F	O00303	Eukaryotic translation initiation factor 3 subunit F (eIF3f) (Deubiquitinating enzyme eIF3f) (EC 3.4.19.12) (Eukaryotic translation initiation factor 3 subunit 5) (eIF-3-epsilon) (eIF3 p47)	7107800000	169
F7GVY5;A0A2R8MUM8;A0A5F4W8Y7	KATNAL2	KATNAL2	Q8IYT4	Katanin p60 ATPase-containing subunit A-like 2 (Katanin p60 subunit A-like 2) (EC 5.6.1.1) (p60 katanin-like 2)	7089300000	17
F7IEB0	RALA	RALA	P11233	Ras-related protein Ral-A (EC 3.6.5.2)	7084000000	112
U3F240;F6U8T4;A0A2R8MCA6;F6VMX4;F7G8N7;U3D4W2;F6XAA7	SEPT10;SEPTIN10	SEPT10;SEPTIN10	Q9P0V9	Septin-10	7079000000	125
F7GVV1;A0A2R8P8H5	;SH3BGRL	SH3BGRL	O75368	SH3 domain-binding glutamic acid-rich-like protein	7074700000	86
U3EM80;U3FNW8;A0A2R8PFR1;F7IGM8	ABR	ABR;BCR	Q12979	Active breakpoint cluster region-related protein	7053400000	16
U3DFN4;F7D7F1	COPS2	COPS2	P61201	COP9 signalosome complex subunit 2 (SGN2) (Signalosome subunit 2) (Alien homolog) (JAB1-containing signalosome subunit 2) (Thyroid receptor-interacting protein 15) (TR-interacting protein 15) (TRIP-15)	7049800000	176
U3DNE9;A0A2R8N9Z5;F7AUB1	DYNC1LI1	DYNC1LI1	Q9Y6G9	Cytoplasmic dynein 1 light intermediate chain 1 (LIC1) (Dynein light chain A) (DLC-A) (Dynein light intermediate chain 1, cytosolic)	7045400000	153
U3AUI9;F6PGI8	ENDOD1	ENDOD1	O94919	Endonuclease domain-containing 1 protein (EC 3.1.30.-)	7040900000	122
U3FNY3;F6XLN9;F6WZI4;U3DCU9;A0A2R8MS63;U3BXK4;F7A9J7	OGDH	OGDH	Q02218	2-oxoglutarate dehydrogenase, mitochondrial (EC 1.2.4.2) (2-oxoglutarate dehydrogenase complex component E1) (OGDC-E1) (Alpha-ketoglutarate dehydrogenase)	7037100000	218
U3B761	PRAF2	PRAF2;WDR45	O60831	PRA1 family protein 2	7034700000	90
U3F6I3;A0A2R8MIU2	VAMP3	VAMP3	Q15836	Vesicle-associated membrane protein 3 (VAMP-3) (Cellubrevin) (CEB) (Synaptobrevin-3)	6995500000	82
F7DBV2;A0A2R8NBR0	CTSL	CTSL	P07711	Cathepsin L1 (EC 3.4.22.15) (Cathepsin L) (Major excreted protein) (MEP) [Cleaved into: Cathepsin L1 heavy chain; Cathepsin L1 light chain]	6970300000	101
U3DBD1;U3EVG5;F6XM82;F6XL21;U3F0S0;F7FIQ3;U3CS83	SPAG9	SPAG9	O60271	C-Jun-amino-terminal kinase-interacting protein 4 (JIP-4) (JNK-interacting protein 4) (Cancer/testis antigen 89) (CT89) (Human lung cancer oncogene 6 protein) (HLC-6) (JNK-associated leucine-zipper protein) (JLP) (Mitogen-activated protein kinase 8-interacting protein 4) (Proliferation-inducing protein 6) (Protein highly expressed in testis) (PHET) (Sperm surface protein) (Sperm-associated antige…	6961700000	201
A0A5K1VMF8;F6VWW9;A0A5K1U696;F6VBR7;F6VBT7;U3E2G6;U3DMA0;U3EC75	CLIP1	CLIP1	P30622	CAP-Gly domain-containing linker protein 1 (Cytoplasmic linker protein 1) (Cytoplasmic linker protein 170 alpha-2) (CLIP-170) (Reed-Sternberg intermediate filament-associated protein) (Restin)	6949400000	202
F6SDQ5;F6SDS9	IMPA1	IMPA1	P29218	Inositol monophosphatase 1 (IMP 1) (IMPase 1) (EC 3.1.3.25) (D-galactose 1-phosphate phosphatase) (EC 3.1.3.94) (Inositol-1(or 4)-monophosphatase 1) (Lithium-sensitive myo-inositol monophosphatase A1)	6942800000	90
F7HXF0;F7HV21;A0A5F4WGT4	GLG1	GLG1	Q92896	Golgi apparatus protein 1 (CFR-1) (Cysteine-rich fibroblast growth factor receptor) (E-selectin ligand 1) (ESL-1) (Golgi sialoglycoprotein MG-160)	6938200000	151
F7GUQ3;A0A2R8MC72;F6XNM7;A0A2R8N010	;FDPS	FDPS	P14324	Farnesyl pyrophosphate synthase (FPP synthase) (FPS) (EC 2.5.1.10) ((2E,6E)-farnesyl diphosphate synthase) (Dimethylallyltranstransferase) (EC 2.5.1.1) (Farnesyl diphosphate synthase) (Geranyltranstransferase)	6933800000	103
U3FR84;F6PWD9	FLOT1	FLOT1	O75955	Flotillin-1	6929000000	142
U3F3U2;A0A2R8MBA3;A0A2R8MER8;A0A2R8NFR0	LAMTOR1	LAMTOR1	Q6IAA8	Ragulator complex protein LAMTOR1 (Late endosomal/lysosomal adaptor and MAPK and MTOR activator 1) (Lipid raft adaptor protein p18) (Protein associated with DRMs and endosomes) (p27Kip1-releasing factor from RhoA) (p27RF-Rho)	6908700000	141
U3DBV0	BANF1	BANF1	O75531	Barrier-to-autointegration factor (Breakpoint cluster region protein 1) [Cleaved into: Barrier-to-autointegration factor, N-terminally processed]	6895600000	100
F7ICJ0;A0A5F4WHF4	;EIF5	EIF5	P55010	Eukaryotic translation initiation factor 5 (eIF-5)	6866200000	119
B0KWU9;A0A2R8MRK8	VBP1	VBP1	P61758	Prefoldin subunit 3 (HIBBJ46) (von Hippel-Lindau-binding protein 1) (VBP-1) (VHL-binding protein 1)	6851800000	71
U3FLX6;U3BA52;U3EHB0	AP2A2	AP2A2	O94973	AP-2 complex subunit alpha-2 (100 kDa coated vesicle protein C) (Adaptor protein complex AP-2 subunit alpha-2) (Adaptor-related protein complex 2 subunit alpha-2) (Alpha-adaptin C) (Alpha2-adaptin) (Clathrin assembly protein complex 2 alpha-C large chain) (Huntingtin yeast partner J) (Huntingtin-interacting protein 9) (HIP-9) (Huntingtin-interacting protein J) (Plasma membrane adaptor HA2/AP2 ada…	6846500000	138
A0A2R8MF14;A0A2R8M4H6;F6VJN5;F6VIX1;A0A5K1UVS9;F6W374	ERC1	ERC1;ERC2	Q8IUD2	ELKS/Rab6-interacting/CAST family member 1 (ERC-1) (Rab6-interacting protein 2)	6842700000	151
F7EEX7	SERBP1	SERBP1	Q8NC51	Plasminogen activator inhibitor 1 RNA-binding protein (PAI1 RNA-binding protein 1) (PAI-RBP1) (SERPINE1 mRNA-binding protein 1)	6833800000	114
U3DC38;F7H8D6;F7CMK8	ALDH1A2	ALDH1A2	O94788	Retinal dehydrogenase 2 (RALDH 2) (RalDH2) (EC 1.2.1.36) (Aldehyde dehydrogenase family 1 member A2) (Retinaldehyde-specific dehydrogenase type 2) (RALDH(II))	6828900000	158
F6ZSG9	TPM1	TPM1	P09493	Tropomyosin alpha-1 chain (Alpha-tropomyosin) (Tropomyosin-1)	6819100000	85
U3CXW7;U3B0W4;U3EJX5;F7I6C2;A0A2R8P5T4;F7I679;A0A2R8MGF5	SEPT6;SEPTIN6	SEPT6;SEPTIN6	Q14141	Septin-6	6809700000	93
A0A5F4W7N0		N/A	N/A	N/A	6792600000	26
F7GS69;F7FDF1	GBE1	GBE1	Q04446	1,4-alpha-glucan-branching enzyme (EC 2.4.1.18) (Brancher enzyme) (Glycogen-branching enzyme)	6733200000	199
F7HZG2;A0A2R8MS41	CSDE1	CSDE1	O75534	Cold shock domain-containing protein E1 (N-ras upstream gene protein) (Protein UNR)	6716700000	154
F7DT53	CRK	CRK	P46108	Adapter molecule crk (Proto-oncogene c-Crk) (p38)	6715900000	173
U3BVL1;U3F4B1	HNRNPH3	HNRNPH3	P31942	Heterogeneous nuclear ribonucleoprotein H3 (hnRNP H3) (Heterogeneous nuclear ribonucleoprotein 2H9) (hnRNP 2H9)	6697600000	108
U3D8J7;F7IQD3	HNRNPA0	HNRNPA0	Q13151	Heterogeneous nuclear ribonucleoprotein A0 (hnRNP A0)	6682900000	88
U3FPG2	CRABP2	CRABP2	P29373	Cellular retinoic acid-binding protein 2 (Cellular retinoic acid-binding protein II) (CRABP-II)	6669400000	82
F7HM34;F7HVL4;F7GR77;U3FRC1;F6ZEL9;F7HVL2;F7GJS5;A0A5F4WF32	;EPB41L3	EPB41L3	Q9Y2J2	Band 4.1-like protein 3 (4.1B) (Differentially expressed in adenocarcinoma of the lung protein 1) (DAL-1) [Cleaved into: Band 4.1-like protein 3, N-terminally processed]	6647800000	146
F7FCG1;U3C359;U3FRA6;U3FM25;A0A5F4W3P3;A0A5F4VUJ4;F6R361;F6RDA2;F6R377;A0A5F4VWN8;A0A5F4WMW9	PHLDB1	PHLDB1	Q86UU1	Pleckstrin homology-like domain family B member 1 (Protein LL5-alpha)	6646600000	203
U3FJB7;U3CF89;A0A2R8P1E1;A0A2R8PLU2	ATP6V1E1	ATP6V1E1	P36543	V-type proton ATPase subunit E 1 (V-ATPase subunit E 1) (V-ATPase 31 kDa subunit) (p31) (Vacuolar proton pump subunit E 1)	6642100000	149
U3DZM6;U3CQP9;F7HN90	;POFUT2	POFUT2	Q9Y2G5	GDP-fucose protein O-fucosyltransferase 2 (EC 2.4.1.221) (Peptide-O-fucosyltransferase 2) (O-FucT-2)	6626700000	148
U3E3J0;U3BLP7	HIBADH	HIBADH	P31937	3-hydroxyisobutyrate dehydrogenase, mitochondrial (HIBADH) (EC 1.1.1.31)	6614200000	124
U3BIK0;U3AZ38	COL14A1	COL14A1	Q05707	Collagen alpha-1(XIV) chain (Undulin)	6603600000	216
F6YB57;F6YB48;F6RJ84;A0A2R8N897;A0A2R8MQN9;A0A2R8MT24	;PDCD5	PDCD5	O14737	Programmed cell death protein 5 (TF-1 cell apoptosis-related protein 19) (Protein TFAR19)	6599900000	81
F6ZUF5	MYADM	MYADM	Q96S97	Myeloid-associated differentiation marker (Protein SB135)	6536400000	58
F7HDP7;F7FQC2	DCN	DCN	P07585	Decorin (Bone proteoglycan II) (PG-S2) (PG40)	6531300000	85
F7H6F1;A0A2R8P5M5	RPS23	RPS23	P62266	40S ribosomal protein S23 (Small ribosomal subunit protein uS12)	6509100000	124
U3FKF9;F7BDD3;A0A5F4W7Q4	IGF2R	IGF2R	P11717	Cation-independent mannose-6-phosphate receptor (CI Man-6-P receptor) (CI-MPR) (M6PR) (300 kDa mannose 6-phosphate receptor) (MPR 300) (Insulin-like growth factor 2 receptor) (Insulin-like growth factor II receptor) (IGF-II receptor) (M6P/IGF2 receptor) (M6P/IGF2R) (CD antigen CD222)	6504400000	208
A0A5F4W0T2;A0A5F4VVU2;A0A5F4W2L2;U3BW75;A0A5F4W1H4;F6VIF8	KPNA4	KPNA4	O00629	Importin subunit alpha-3 (Importin alpha Q1) (Qip1) (Karyopherin subunit alpha-4)	6501600000	113
U3BQJ7;F7CEE8;A0A2R8MEU2;F7C092;F7BZU4	EIF4E	EIF4E	P06730	Eukaryotic translation initiation factor 4E (eIF-4E) (eIF4E) (eIF-4F 25 kDa subunit) (mRNA cap-binding protein)	6462000000	85
A0A2R8MSS4		N/A	N/A	N/A	6460800000	52
U3E101;F6XE71;F6Y240	DYNC1LI2	DYNC1LI2	O43237	Cytoplasmic dynein 1 light intermediate chain 2 (Dynein light intermediate chain 2, cytosolic) (LIC-2) (LIC53/55)	6446200000	163
A0A2R8PM16;U3ETA2;U3D9H9;A0A2R8NE00;A0A2R8M9N9;A0A2R8M690	;BCAT1	BCAT1	P54687	Branched-chain-amino-acid aminotransferase, cytosolic (BCAT(c)) (EC 2.6.1.42) (Protein ECA39)	6419600000	139
U3BKQ2;U3BQV2;F6SE77	STAT3	STAT3	P40763	Signal transducer and activator of transcription 3 (Acute-phase response factor)	6418500000	177
F6XCA9;A0A5F4W3T5;A0A2R8NF15;F6XZZ8	STOML2	STOML2	Q9UJZ1	Stomatin-like protein 2, mitochondrial (SLP-2) (EPB72-like protein 2) (Paraprotein target 7) (Paratarg-7)	6404000000	175
U3E800;A0A5K1VRB9;F6Z150	UBR4	UBR4	Q5T4S7	E3 ubiquitin-protein ligase UBR4 (EC 2.3.2.27) (600 kDa retinoblastoma protein-associated factor) (N-recognin-4) (RING-type E3 ubiquitin transferase UBR4) (Retinoblastoma-associated factor of 600 kDa) (RBAF600) (p600) (Zinc finger UBR1-type protein 1)	6392300000	301
F7IGL2;F7IGL5;F7GM98;F7IIZ0	EIF2A	EIF2A	Q9BY44	Eukaryotic translation initiation factor 2A (eIF-2A) (65 kDa eukaryotic translation initiation factor 2A) [Cleaved into: Eukaryotic translation initiation factor 2A, N-terminally processed]	6375100000	160
A0A2R8MQQ1	PYCR1	PYCR1	P32322	Pyrroline-5-carboxylate reductase 1, mitochondrial (P5C reductase 1) (P5CR 1) (EC 1.5.1.2)	6356300000	102
F7AF51;F6WWZ1	GMPS	GMPS	P49915	GMP synthase [glutamine-hydrolyzing] (EC 6.3.5.2) (GMP synthetase) (Glutamine amidotransferase)	6356100000	191
A0A2R8MSQ0;A0A2R8MK00;U3AX77;F7G908;F7I4V2;F7IE06	;EDF1	EDF1	O60869	Endothelial differentiation-related factor 1 (EDF-1) (Multiprotein-bridging factor 1) (MBF1)	6349300000	87
F6S7E5;A0A5F4W4Z4;A0A5F4W909	GJA1	GJA1	P17302	Gap junction alpha-1 protein (Connexin-43) (Cx43) (Gap junction 43 kDa heart protein)	6337100000	110
U3AT82	TOMM70A	TOMM70A	O94826	Mitochondrial import receptor subunit TOM70 (Mitochondrial precursor proteins import receptor) (Translocase of outer membrane 70 kDa subunit) (Translocase of outer mitochondrial membrane protein 70)	6312300000	131
F7HXU8;U3E0X5;A0A2R8MU77	PFDN6	PFDN6	O15212	Prefoldin subunit 6 (Protein Ke2)	6308400000	99
U3E1L9;F7I6M2	AP3B1	AP3B1	O00203	AP-3 complex subunit beta-1 (Adaptor protein complex AP-3 subunit beta-1) (Adaptor-related protein complex 3 subunit beta-1) (Beta-3A-adaptin) (Clathrin assembly protein complex 3 beta-1 large chain)	6304200000	175
F7H4J4	SCRN1	SCRN1	Q12765	Secernin-1	6266600000	105
U3FR96;F6X1D1;F6YBP5	HNRNPR	HNRNPR	O43390	Heterogeneous nuclear ribonucleoprotein R (hnRNP R)	6257900000	158
F7IA32;U3FGP8;U3C752	DDT	DDT	P30046	D-dopachrome decarboxylase (EC 4.1.1.84) (D-dopachrome tautomerase) (Phenylpyruvate tautomerase II)	6257000000	107
F7I2A1;A0A2R8ND43;A0A2R8P3C6;A0A2R8P8E5	PSMD10	PSMD10	O75832	26S proteasome non-ATPase regulatory subunit 10 (26S proteasome regulatory subunit p28) (Gankyrin) (p28(GANK))	6242700000	83
F6WAJ8;A0A5F4VVR6;A0A2R8MHH2;A0A2R8NFI0;A0A2R8PGQ1;A0A5F4W3V0	;BTF3	BTF3	P20290	Transcription factor BTF3 (Nascent polypeptide-associated complex subunit beta) (NAC-beta) (RNA polymerase B transcription factor 3)	6232900000	114
F7HR82;F7HRC8	ATP6V0D1	ATP6V0D1	P61421	V-type proton ATPase subunit d 1 (V-ATPase subunit d 1) (32 kDa accessory protein) (V-ATPase 40 kDa accessory protein) (V-ATPase AC39 subunit) (p39) (Vacuolar proton pump subunit d 1)	6225300000	105
A0A2R8MVF8;U3DW72	AQP1;MINDY4	AQP1;MINDY4	P29972	Aquaporin-1 (AQP-1) (Aquaporin-CHIP) (Urine water channel) (Water channel protein for red blood cells and kidney proximal tubule)	6221200000	54
U3CWK5;U3DUG8	TCIRG1	TCIRG1	Q13488	V-type proton ATPase 116 kDa subunit a3 (V-ATPase 116 kDa subunit a3) (Osteoclastic proton pump 116 kDa subunit) (OC-116 kDa) (OC116) (T-cell immune regulator 1) (T-cell immune response cDNA7 protein) (TIRC7) (Vacuolar proton translocating ATPase 116 kDa subunit a isoform 3)	6220800000	135
A0A2R8MF23;F7CB78;F7BWL1;F7BWL8;F7CB42;A0A2R8M6H1	MBNL1	MBNL1;MBNL2	Q9NR56	Muscleblind-like protein 1 (Triplet-expansion RNA-binding protein)	6220400000	108
U3BKC5;F7FKX9	SUCLA2	SUCLA2	Q9P2R7	Succinate--CoA ligase [ADP-forming] subunit beta, mitochondrial (EC 6.2.1.5) (ATP-specific succinyl-CoA synthetase subunit beta) (A-SCS) (Succinyl-CoA synthetase beta-A chain) (SCS-betaA)	6203000000	89
A0A5F4VS03;A0A5F4W206;F7I330;F7HWP6	NDUFS1	NDUFS1	P28331	NADH-ubiquinone oxidoreductase 75 kDa subunit, mitochondrial (EC 7.1.1.2) (Complex I-75kD) (CI-75kD)	6197000000	205
U3DN78;F7IHS3;A0A5F4WDQ8	TPR	TPR	P12270	Nucleoprotein TPR (Megator) (NPC-associated intranuclear protein) (Translocated promoter region protein)	6195700000	233
U3D9D9;U3DP34;U3CSD6	PABPC4	PABPC4	Q13310	Polyadenylate-binding protein 4 (PABP-4) (Poly(A)-binding protein 4) (Activated-platelet protein 1) (APP-1) (Inducible poly(A)-binding protein) (iPABP)	6162800000	124
U3EVR4;U3CYZ1;U3C1A8;U3BLM4;F6RH78;U3D2E3;U3E630	PACSIN2	PACSIN2	Q9UNF0	Protein kinase C and casein kinase substrate in neurons protein 2 (Syndapin-2) (Syndapin-II) (SdpII)	6154000000	161
F7IBV6;U3BT64;U3B8F7;U3CFT9	SNRNP200	SNRNP200	O75643	U5 small nuclear ribonucleoprotein 200 kDa helicase (EC 3.6.4.13) (Activating signal cointegrator 1 complex subunit 3-like 1) (BRR2 homolog) (U5 snRNP-specific 200 kDa protein) (U5-200KD)	6151500000	205
U3EDV5;U3E780;U3FR19;U3DNY8;A0A2R8PC53;F6ZVJ9;F6ZVJ2;A0A2R8MIT6;A0A2R8M4C5;A0A2R8MS93;A0A5F4VX14;A0A5F4W877	OPA1	OPA1	O60313	Dynamin-like 120 kDa protein, mitochondrial (EC 3.6.5.5) (Optic atrophy protein 1) [Cleaved into: Dynamin-like 120 kDa protein, form S1]	6142200000	209
U3EJY4	P2RX4	P2RX4	Q99571	P2X purinoceptor 4 (P2X4) (ATP receptor) (Purinergic receptor)	6138700000	61
U3E299;U3E6G1;F7HQK3	ISYNA1	ISYNA1	Q9NPH2	Inositol-3-phosphate synthase 1 (IPS 1) (EC 5.5.1.4) (Myo-inositol 1-phosphate synthase) (MI-1-P synthase) (MIP synthase) (hIPS) (Myo-inositol 1-phosphate synthase A1) (hINO1)	6123500000	136
U3EKB5;F7IAA8;F7I0W7;F7HYJ0;A0A2R8NEI3	HSD17B4	HSD17B4	P51659	Peroxisomal multifunctional enzyme type 2 (MFE-2) (17-beta-hydroxysteroid dehydrogenase 4) (17-beta-HSD 4) (D-bifunctional protein) (DBP) (Multifunctional protein 2) (MFP-2) (Short chain dehydrogenase/reductase family 8C member 1) [Cleaved into: (3R)-hydroxyacyl-CoA dehydrogenase (EC 1.1.1.n12); Enoyl-CoA hydratase 2 (EC 4.2.1.107) (EC 4.2.1.119) (3-alpha,7-alpha,12-alpha-trihydroxy-5-beta-choles…	6118300000	164
F7HWW5	LACTB	LACTB	P83111	Serine beta-lactamase-like protein LACTB, mitochondrial (EC 3.4.-.-)	6111000000	157
U3E535;U3D283;A0A5K1VIB5	LAMB1	LAMB1	P07942	Laminin subunit beta-1 (Laminin B1 chain) (Laminin-1 subunit beta) (Laminin-10 subunit beta) (Laminin-12 subunit beta) (Laminin-2 subunit beta) (Laminin-6 subunit beta) (Laminin-8 subunit beta)	6106900000	187
F7I223;F7I4B3	CDKN2A	CDKN2A	P42771	Cyclin-dependent kinase inhibitor 2A (Cyclin-dependent kinase 4 inhibitor A) (CDK4I) (Multiple tumor suppressor 1) (MTS-1) (p16-INK4a) (p16-INK4) (p16INK4A)	6101100000	87
U3BSR1	CTSK	CTSK	P43235	Cathepsin K (EC 3.4.22.38) (Cathepsin O) (Cathepsin O2) (Cathepsin X)	6089600000	82
F6TZL9;F6QBP2	MYO6	MYO6	Q9UM54	Unconventional myosin-VI (Unconventional myosin-6)	6089200000	215
F7IEA9;A0A5F4WFK5;A0A5F4WIK4	FAH	FAH	P16930	Fumarylacetoacetase (FAA) (EC 3.7.1.2) (Beta-diketonase) (Fumarylacetoacetate hydrolase)	6080700000	167
U3EPV9;U3C542;U3BUG1;F7I566;U3DJW7;U3D9U1;F7I9T6	UBAP2L	UBAP2L	Q14157	Ubiquitin-associated protein 2-like (Protein NICE-4)	6077500000	141
U3EDZ4	LSS	LSS	P48449	Lanosterol synthase (EC 5.4.99.7) (2,3-epoxysqualene--lanosterol cyclase) (Oxidosqualene--lanosterol cyclase) (OSC) (hOSC)	6069200000	171
U3FTX9;A0A2R8M918	MTDH	MTDH	Q86UE4	Protein LYRIC (3D3/LYRIC) (Astrocyte elevated gene-1 protein) (AEG-1) (Lysine-rich CEACAM1 co-isolated protein) (Metadherin) (Metastasis adhesion protein)	6060500000	135
U3FY02;U3D385	MTHFD1L	MTHFD1L	Q6UB35	Monofunctional C1-tetrahydrofolate synthase, mitochondrial (EC 6.3.4.3) (Formyltetrahydrofolate synthetase)	6053900000	216
U3DPN8;F7IQX3;F7HK47	MAGED2	MAGED2	Q9UNF1	Melanoma-associated antigen D2 (11B6) (Breast cancer-associated gene 1 protein) (BCG-1) (Hepatocellular carcinoma-associated protein JCL-1) (MAGE-D2 antigen)	6011000000	162
B0KWC6	PSMB4	PSMB4	P28070	Proteasome subunit beta type-4 (EC 3.4.25.1) (26 kDa prosomal protein) (HsBPROS26) (PROS-26) (Macropain beta chain) (Multicatalytic endopeptidase complex beta chain) (Proteasome beta chain) (Proteasome chain 3) (HsN3)	5996200000	77
A0A5F4WBW6;F7GPT5;A0A2R8PKG2	PCBD1	PCBD1	P61457	Pterin-4-alpha-carbinolamine dehydratase (PHS) (EC 4.2.1.96) (4-alpha-hydroxy-tetrahydropterin dehydratase) (Dimerization cofactor of hepatocyte nuclear factor 1-alpha) (DCoH) (Dimerization cofactor of HNF1) (Phenylalanine hydroxylase-stimulating protein) (Pterin carbinolamine dehydratase) (PCD)	5994300000	52
F6S7T1	LOC108589991	RPL39	P62891	60S ribosomal protein L39 (Large ribosomal subunit protein eL39)	5991600000	24
U3B7C5	BPNT1	BPNT1	O95861	3'(2'),5'-bisphosphate nucleotidase 1 (EC 3.1.3.7) (Bisphosphate 3'-nucleotidase 1) (PAP-inositol 1,4-phosphatase) (PIP)	5989100000	118
U3EUR4;U3CX42;F6U6F1;A0A5F4W1L4;A0A5F4W8H1	;NAPA	NAPA	P54920	Alpha-soluble NSF attachment protein (SNAP-alpha) (N-ethylmaleimide-sensitive factor attachment protein alpha)	5975600000	159
U3E1X6;A0A5K1UHY1	EDC4	EDC4	Q6P2E9	Enhancer of mRNA-decapping protein 4 (Autoantigen Ge-1) (Autoantigen RCD-8) (Human enhancer of decapping large subunit) (Hedls)	5959300000	151
U3CZZ0	DLAT	DLAT	P10515	Dihydrolipoyllysine-residue acetyltransferase component of pyruvate dehydrogenase complex, mitochondrial (EC 2.3.1.12) (70 kDa mitochondrial autoantigen of primary biliary cirrhosis) (PBC) (Dihydrolipoamide acetyltransferase component of pyruvate dehydrogenase complex) (M2 antigen complex 70 kDa subunit) (Pyruvate dehydrogenase complex component E2) (PDC-E2) (PDCE2)	5942900000	161
F7C8G1	SMTN	SMTN	P53814	Smoothelin	5942700000	159
F7GR39		N/A	N/A	N/A	5941300000	47
F7HY39;A0A2R8P0M2	SNRPD3	SNRPD3	P62318	Small nuclear ribonucleoprotein Sm D3 (Sm-D3) (snRNP core protein D3)	5934200000	80
A0A2R8MFF3		N/A	N/A	N/A	5926700000	10
A0A5F4W923		N/A	N/A	N/A	5916600000	17
U3B1W7;A0A2R8MHM0;F6YR73;F6Y6Q0;F6XJ88	COL6A3	COL6A3	P12111	Collagen alpha-3(VI) chain	5906500000	201
A0A2R8ML22;F6TEN1;A0A2R8MB69	PTTG1IP	PTTG1IP	P53801	Pituitary tumor-transforming gene 1 protein-interacting protein (Pituitary tumor-transforming gene protein-binding factor) (PBF) (PTTG-binding factor)	5862400000	39
F6VRH4;U3C0U0;F7FB03	SRSF7	SRSF7	Q16629	Serine/arginine-rich splicing factor 7 (Splicing factor 9G8) (Splicing factor, arginine/serine-rich 7)	5854900000	74
U3DPC3;A0A2R8N684;A0A2R8PAS9	;MPRIP	MPRIP	Q6WCQ1	Myosin phosphatase Rho-interacting protein (M-RIP) (Rho-interacting protein 3) (RIP3) (p116Rip)	5837800000	155
F7IQM9	CBX3	CBX3	Q13185	Chromobox protein homolog 3 (HECH) (Heterochromatin protein 1 homolog gamma) (HP1 gamma) (Modifier 2 protein)	5835100000	91
U3BHB6;U3DEP7;U3D5V6;U3EDD7;U3E2X7;A0A2R8MTV4;U3F3Z1;U3EMW0;A0A2R8MQW3;U3EVH7	ALYREF	ALYREF	Q86V81	THO complex subunit 4 (Tho4) (Ally of AML-1 and LEF-1) (Aly/REF export factor) (Transcriptional coactivator Aly/REF) (bZIP-enhancing factor BEF)	5823800000	90
A0A5F4WHC4;A0A5F4WL23;A0A5F4W4V1;A0A5F4W9T2;A0A5F4VRK8;A0A5F4WH44	CTPS2	CTPS2	Q9NRF8	CTP synthase 2 (EC 6.3.4.2) (CTP synthetase 2) (UTP--ammonia ligase 2)	5821100000	152
F7FQV0;F7FQW6;F7ERQ2	TUBB2A	TUBB2A	Q13885	Tubulin beta-2A chain (Tubulin beta class IIa)	5815000000	46
F7IRE9;F7HKW1;F7HY60	SORBS1	SORBS1	Q9BX66	Sorbin and SH3 domain-containing protein 1 (Ponsin) (SH3 domain protein 5) (SH3P12) (c-Cbl-associated protein) (CAP)	5810700000	164
U3CQ43;U3FHF5;H9BFK5;F6UAZ1	Tfrc;TFRC	Tfrc;TFRC	P02786	Transferrin receptor protein 1 (TR) (TfR) (TfR1) (Trfr) (T9) (p90) (CD antigen CD71) [Cleaved into: Transferrin receptor protein 1, serum form (sTfR)]	5798400000	149
Q32QL7	Gpx-1	GPX1	P07203	Glutathione peroxidase 1	5788000000	125
U3FEU3;A0A5F4W470;F7IPJ9	ACTR1B	ACTR1B	P42025	Beta-centractin (Actin-related protein 1B) (ARP1B)	5783900000	158
F7I6E4;U3ERC4;F7I6H1	CLINT1	CLINT1	Q14677	Clathrin interactor 1 (Clathrin-interacting protein localized in the trans-Golgi region) (Clint) (Enthoprotin) (Epsin-4) (Epsin-related protein) (EpsinR)	5760400000	112
A0A5F4WJ29;U3DX78;U3EH21	THRAP3	THRAP3	Q9Y2W1	Thyroid hormone receptor-associated protein 3 (BCLAF1 and THRAP3 family member 2) (Thyroid hormone receptor-associated protein complex 150 kDa component) (Trap150)	5741200000	121
U3CCN9;F7IS24;A0A5F4W6P9	;EIF3H	EIF3H	O15372	Eukaryotic translation initiation factor 3 subunit H (eIF3h) (Eukaryotic translation initiation factor 3 subunit 3) (eIF-3-gamma) (eIF3 p40 subunit)	5739300000	153
H9KXM9	PPP1R12C	PPP1R12C	Q9BZL4	Protein phosphatase 1 regulatory subunit 12C (Protein phosphatase 1 myosin-binding subunit of 85 kDa) (Protein phosphatase 1 myosin-binding subunit p85)	5731400000	152
U3DPG6	GALM	GALM	Q96C23	Galactose mutarotase (EC 5.1.3.3) (Aldose 1-epimerase)	5724900000	108
F6VUS6;F6WF21	NME1	NME1	P15531	Nucleoside diphosphate kinase A (NDK A) (NDP kinase A) (EC 2.7.4.6) (Granzyme A-activated DNase) (GAAD) (Metastasis inhibition factor nm23) (NM23-H1) (Tumor metastatic process-associated protein)	5714300000	81
F7A4L6	CNPY4	CNPY4	Q8N129	Protein canopy homolog 4	5709000000	92
U3CV65;F6RV55;A0A5F4VTI4	GNPDA1	GNPDA1	P46926	Glucosamine-6-phosphate isomerase 1 (EC 3.5.99.6) (Glucosamine-6-phosphate deaminase 1) (GNPDA 1) (GlcN6P deaminase 1) (Oscillin)	5702800000	111
F7ITB5;F7FVG7;F7ITC0	PNPO	PNPO	Q9NVS9	Pyridoxine-5'-phosphate oxidase (EC 1.4.3.5) (Pyridoxamine-phosphate oxidase)	5697500000	119
F6WRG6;U3EJ05;U3CZV4	PFDN1	PFDN1	O60925	Prefoldin subunit 1	5692900000	73
U3FN87;F7HPL8;A0A2R8NB04	HN1L;JPT2	HN1L;JPT2	Q9H910	Jupiter microtubule associated homolog 2 (Hematological and neurological expressed 1-like protein) (HN1-like protein)	5692000000	84
U3FUZ0;A0A5F4WJ55;F6YKX5;A0A5F4VZQ9	ABCE1	ABCE1	P61221	ATP-binding cassette sub-family E member 1 (2'-5'-oligoadenylate-binding protein) (HuHP68) (RNase L inhibitor) (Ribonuclease 4 inhibitor) (RNS4I)	5632700000	160
F7INY1;A0A2R8M5Z4	ATP6V1C1	ATP6V1C1	P21283	V-type proton ATPase subunit C 1 (V-ATPase subunit C 1) (Vacuolar proton pump subunit C 1)	5632500000	111
F7HWG6;F7I5W3;A0A2R8MDZ7	ABHD14B	ABHD14B	Q96IU4	Protein ABHD14B (EC 3.-.-.-) (Alpha/beta hydrolase domain-containing protein 14B) (Abhydrolase domain-containing protein 14B) (CCG1-interacting factor B)	5627700000	86
U3CKF0;A0A5F4WD55	EFHD2	EFHD2	Q96C19	EF-hand domain-containing protein D2 (Swiprosin-1)	5627600000	91
F7IH71;F7IJM5	NUCB2	NUCB2	P80303	Nucleobindin-2 (DNA-binding protein NEFA) (Epididymis secretory protein Li 109) (Gastric cancer antigen Zg4) (Prepronesfatin) [Cleaved into: Nesfatin-1]	5623000000	133
U3EN20;F7EYS4;F7I7S2;F7IKR9;U3CQF5;F7FMM9;F7A100;F7CA02	;DDX19A;DDX19B	DDX19A;DDX19B	Q9NUU7	ATP-dependent RNA helicase DDX19A (EC 3.6.4.13) (DDX19-like protein) (DEAD box protein 19A)	5618500000	121
U3FQH9;A0A5F4WHR9;F7IHH1;A0A2R8MAM4;A0A5F4WLW5	ACAA2	ACAA2	P42765	3-ketoacyl-CoA thiolase, mitochondrial (EC 2.3.1.16) (Acetyl-CoA acetyltransferase) (EC 2.3.1.9) (Acetyl-CoA acyltransferase) (Acyl-CoA hydrolase, mitochondrial) (EC 3.1.2.-) (EC 3.1.2.1) (EC 3.1.2.2) (Beta-ketothiolase) (Mitochondrial 3-oxoacyl-CoA thiolase) (T1)	5616500000	151
U3FJ83;F7HWA6;A0A5F4W7P6	CREG1	CREG1	O75629	Protein CREG1 (Cellular repressor of E1A-stimulated genes 1)	5613800000	105
F7GR93;F7IFQ7	ARFGAP3	ARFGAP3	Q9NP61	ADP-ribosylation factor GTPase-activating protein 3 (ARF GAP 3)	5601600000	129
F7I755	SNRPD1	SNRPD1	P62314	Small nuclear ribonucleoprotein Sm D1 (Sm-D1) (Sm-D autoantigen) (snRNP core protein D1)	5588000000	56
U3BG48;A0A5F4W968;F6R665	CCDC6	CCDC6	Q16204	Coiled-coil domain-containing protein 6 (Papillary thyroid carcinoma-encoded protein) (Protein H4)	5581300000	154
F7GSV8;A0A2R8PCY9;A0A2R8PAM7;A0A2R8MGI6;A0A2R8PK52	;ATP5MG	ATP5MG	O75964	ATP synthase subunit g, mitochondrial (ATPase subunit g) (ATP synthase membrane subunit g)	5566600000	83
F7ECA3	RRAS	RRAS	P10301	Ras-related protein R-Ras (EC 3.6.5.-) (p23)	5549100000	103
F7C5F2;A0A2R8M9W5	AIMP2	AIMP2	Q13155	Aminoacyl tRNA synthase complex-interacting multifunctional protein 2 (Multisynthase complex auxiliary component p38) (Protein JTV-1)	5546900000	118
U3DU30;A0A2R8MSZ1	COPS3	COPS3	Q9UNS2	COP9 signalosome complex subunit 3 (SGN3) (Signalosome subunit 3) (JAB1-containing signalosome subunit 3)	5523300000	142
F7DU72;A0A5F4VVV3;A0A5F4WAF2	STT3A	STT3A	P46977	Dolichyl-diphosphooligosaccharide--protein glycosyltransferase subunit STT3A (Oligosaccharyl transferase subunit STT3A) (STT3-A) (EC 2.4.99.18) (B5) (Integral membrane protein 1) (Transmembrane protein TMC)	5519500000	111
F7CA96;A0A2R8MKK4	ALDH6A1	ALDH6A1	Q02252	Methylmalonate-semialdehyde dehydrogenase [acylating], mitochondrial (MMSDH) (Malonate-semialdehyde dehydrogenase [acylating]) (EC 1.2.1.18) (EC 1.2.1.27) (Aldehyde dehydrogenase family 6 member A1)	5513400000	125
F7IHU1;F7C1E6;Q9GLP3;F7HYZ9;F6Q065	ACSL1;MLCL1	ACSL1;MLCL1	P33121	Long-chain-fatty-acid--CoA ligase 1 (EC 6.2.1.3) (Acyl-CoA synthetase 1) (ACS1) (Arachidonate--CoA ligase) (EC 6.2.1.15) (Long-chain acyl-CoA synthetase 1) (LACS 1) (Long-chain acyl-CoA synthetase 2) (LACS 2) (Long-chain fatty acid-CoA ligase 2) (Palmitoyl-CoA ligase 1) (Palmitoyl-CoA ligase 2) (Phytanate--CoA ligase) (EC 6.2.1.24)	5510300000	173
F7I6Q8;U3ENZ9	DNAJA1	DNAJA1	P31689	DnaJ homolog subfamily A member 1 (DnaJ protein homolog 2) (HSDJ) (Heat shock 40 kDa protein 4) (Heat shock protein J2) (HSJ-2) (Human DnaJ protein 2) (hDj-2)	5475300000	116
U3DH06;F7GVT0;A0A5F4WEX1	;EIF5B	EIF5B	O60841	Eukaryotic translation initiation factor 5B (eIF-5B) (EC 3.6.5.3) (Translation initiation factor IF-2)	5469500000	159
U3ECA1;A0A2R8MKK9	PSMB3	PSMB3	P49720	Proteasome subunit beta type-3 (EC 3.4.25.1) (Proteasome chain 13) (Proteasome component C10-II) (Proteasome theta chain)	5464000000	132
U3E603;A0A2R8N034;A0A2R8N1J6;A0A2R8M6Y4;A0A2R8M9S6	SNRPD2	SNRPD2	P62316	Small nuclear ribonucleoprotein Sm D2 (Sm-D2) (snRNP core protein D2)	5452400000	92
U3EGV9;F7FJC4;F7FJ11;A0A2R8MQG0	PTGR1	PTGR1	Q14914	Prostaglandin reductase 1 (PRG-1) (EC 1.3.1.-) (15-oxoprostaglandin 13-reductase) (EC 1.3.1.48) (NADP-dependent leukotriene B4 12-hydroxydehydrogenase) (EC 1.3.1.74)	5445800000	123
U3AZ14;A0A2R8N0T8	CHORDC1	CHORDC1	Q9UHD1	Cysteine and histidine-rich domain-containing protein 1 (CHORD domain-containing protein 1) (CHORD-containing protein 1) (CHP-1) (Protein morgana)	5445600000	92
F7HET2;A0A2R8M5C4	IST1	IST1	P53990	IST1 homolog (hIST1) (Putative MAPK-activating protein PM28)	5444800000	109
U3CBY4;A0A5F4VZ03	EIF4A3	EIF4A3	P38919	Eukaryotic initiation factor 4A-III (eIF-4A-III) (eIF4A-III) (EC 3.6.4.13) (ATP-dependent RNA helicase DDX48) (ATP-dependent RNA helicase eIF4A-3) (DEAD box protein 48) (Eukaryotic initiation factor 4A-like NUK-34) (Eukaryotic translation initiation factor 4A isoform 3) (Nuclear matrix protein 265) (NMP 265) (hNMP 265) [Cleaved into: Eukaryotic initiation factor 4A-III, N-terminally processed]	5436700000	121
F7DCS8;F7AIV0;B0VXK0;A0A5F4WCI3;A0A5F4W0H9;A0A5F4VVT8	;RPS25	RPS25	P62851	40S ribosomal protein S25 (Small ribosomal subunit protein eS25)	5430900000	33
U3EK11;U3DP45;F7ETN1	;GALNT2	GALNT2	Q10471	Polypeptide N-acetylgalactosaminyltransferase 2 (EC 2.4.1.41) (Polypeptide GalNAc transferase 2) (GalNAc-T2) (pp-GaNTase 2) (Protein-UDP acetylgalactosaminyltransferase 2) (UDP-GalNAc:polypeptide N-acetylgalactosaminyltransferase 2) [Cleaved into: Polypeptide N-acetylgalactosaminyltransferase 2 soluble form]	5423900000	161
U3DMI6;F7GTD2	KHDRBS1	KHDRBS1	Q07666	KH domain-containing, RNA-binding, signal transduction-associated protein 1 (GAP-associated tyrosine phosphoprotein p62) (Src-associated in mitosis 68 kDa protein) (Sam68) (p21 Ras GTPase-activating protein-associated p62) (p68)	5411500000	93
U3FJS7	NEK7	NEK7	Q8TDX7	Serine/threonine-protein kinase Nek7 (EC 2.7.11.1) (Never in mitosis A-related kinase 7) (NimA-related protein kinase 7)	5410400000	125
A0A5F4VT59;A0A5F4VVD0		N/A	N/A	N/A	5405100000	64
U3CN26;A0A2R8MEZ9;A0A5F4WKZ3;A0A5F4WAY6	FUBP3	FUBP3	Q96I24	Far upstream element-binding protein 3 (FUSE-binding protein 3)	5401200000	129
U3E6J7	PLXNB2	PLXNB2	O15031	Plexin-B2 (MM1)	5396500000	140
F7ICI6	PBXIP1	PBXIP1	Q96AQ6	Pre-B-cell leukemia transcription factor-interacting protein 1 (Hematopoietic PBX-interacting protein)	5393400000	124
F7HYR5;A0A5F4W710;U3E4L1	FARSB	FARSB	Q9NSD9	Phenylalanine--tRNA ligase beta subunit (EC 6.1.1.20) (Phenylalanyl-tRNA synthetase beta subunit) (PheRS)	5389700000	155
U3FTJ3;A0A5F4W4C6;A0A2R8PE71	UBFD1	UBFD1	O14562	Ubiquitin domain-containing protein UBFD1 (Ubiquitin-binding protein homolog)	5388100000	102
B0KWK7;F6YKT0;A0A2R8MBC1;F6YKE6	EHD1	EHD1	Q9H4M9	EH domain-containing protein 1 (PAST homolog 1) (hPAST1) (Testilin)	5386700000	164
F7H8V5;U3FNV2;U3FHN1;F7HJB5;A0A5F4WFI5	AP3D1	AP3D1	O14617	AP-3 complex subunit delta-1 (AP-3 complex subunit delta) (Adaptor-related protein complex 3 subunit delta-1) (Delta-adaptin)	5381200000	172
F7DVP5;U3DJ70;A0A5F4VTA6	LETM1	LETM1	O95202	Mitochondrial proton/calcium exchanger protein (Leucine zipper-EF-hand-containing transmembrane protein 1)	5367700000	193
F7GGH2;F7GNZ6	SCAMP3	SCAMP3	O14828	Secretory carrier-associated membrane protein 3 (Secretory carrier membrane protein 3)	5362000000	90
A0A2R8MIN6		N/A	N/A	N/A	5352300000	116
A0A2R8MIU5;F6R9V9;A0A2R8MK10	LGMN	LGMN	Q99538	Legumain (EC 3.4.22.34) (Asparaginyl endopeptidase) (Protease, cysteine 1)	5349500000	87
F7IAL4;F7I884	ACSF2	ACSF2	Q96CM8	Medium-chain acyl-CoA ligase ACSF2, mitochondrial (EC 6.2.1.2)	5325300000	114
U3DHN9;F7BF24;F7A0I3;U3FRP4	;SRSF1	SRSF1	Q07955	Serine/arginine-rich splicing factor 1 (Alternative-splicing factor 1) (ASF-1) (Splicing factor, arginine/serine-rich 1) (pre-mRNA-splicing factor SF2, P33 subunit)	5323400000	117
F7A1X2;A0A2R8M643	DDX6	DDX6	P26196	Probable ATP-dependent RNA helicase DDX6 (EC 3.6.4.13) (ATP-dependent RNA helicase p54) (DEAD box protein 6) (Oncogene RCK)	5321500000	145
F7IHN1;F7GYK0	CUL3	CUL3	Q13618	Cullin-3 (CUL-3)	5311600000	153
A0A2R8M2V6;U3EB21;U3DJM6;F6Q812;A0A2R8MMW5	;EIF1	EIF1	P41567	Eukaryotic translation initiation factor 1 (eIF1) (A121) (Protein translation factor SUI1 homolog) (Sui1iso1)	5307300000	63
U3BHS8	TP53I3	TP53I3	Q53FA7	Quinone oxidoreductase PIG3 (EC 1.-.-.-) (Tumor protein p53-inducible protein 3) (p53-induced gene 3 protein)	5290700000	107
F7E9U4	ATR	ATR	Q13535	Serine/threonine-protein kinase ATR (EC 2.7.11.1) (Ataxia telangiectasia and Rad3-related protein) (FRAP-related protein 1)	5282300000	7
F7DU15	TRIP6	TRIP6	Q15654	Thyroid receptor-interacting protein 6 (TR-interacting protein 6) (TRIP-6) (Opa-interacting protein 1) (OIP-1) (Zyxin-related protein 1) (ZRP-1)	5280100000	119
U3CUE7;A0A2R8MYG0;F7IG45	TIMP1	TIMP1	P01033	Metalloproteinase inhibitor 1 (Erythroid-potentiating activity) (EPA) (Fibroblast collagenase inhibitor) (Collagenase inhibitor) (Tissue inhibitor of metalloproteinases 1) (TIMP-1)	5270100000	86
U3DF36;F7EDZ9;A0A5F4WIY6;F7I6I4	;STMN1	STMN1	P16949	Stathmin (Leukemia-associated phosphoprotein p18) (Metablastin) (Oncoprotein 18) (Op18) (Phosphoprotein p19) (pp19) (Prosolin) (Protein Pr22) (pp17)	5250600000	54
A0A2R8EZ16;A0A2R8EYW5;S6CQ90;K7XJ74;A0A2R8EYW1;S6CPU3;Q30443;A0A2R8EZ76;M9ZMZ8;S6CQ88;K7WMB0;K7X6N4;A0A2H1XLH8;A0A2H1XLG4;S6CPU7;A0A2H1XLC2;J7Q5J4;H9KYD9;A0A2R8MBF2;A0A5F4WGU2	;Caja-G;CaJa-G	N/A	N/A	N/A	5247300000	96
U3DPY5	PSMD8	PSMD8	P48556	26S proteasome non-ATPase regulatory subunit 8 (26S proteasome regulatory subunit RPN12) (26S proteasome regulatory subunit S14) (p31)	5242600000	118
U3BE20;F7FJW0;A0A2R8MYY4;A0A5F4WF65;A0A2R8M491;A0A2R8N7Z1;A0A2R8P3G8	;EIF1AX	EIF1AX	P47813	Eukaryotic translation initiation factor 1A, X-chromosomal (eIF-1A X isoform) (Eukaryotic translation initiation factor 4C) (eIF-4C)	5240800000	108
U3B5R3;U3D1L6;F7GNT1	ACTN1	ACTN1	P12814	Alpha-actinin-1 (Alpha-actinin cytoskeletal isoform) (F-actin cross-linking protein) (Non-muscle alpha-actinin-1)	5229000000	7
A0A2R8M5K9;A0A2R8N232		COPE	O14579	Coatomer subunit epsilon (Epsilon-coat protein) (Epsilon-COP)	5221900000	84
F6QE50;A0A2R8N1H6	OARD1	OARD1	Q9Y530	ADP-ribose glycohydrolase OARD1 (O-acetyl-ADP-ribose deacetylase 1) (EC 3.5.1.-) (Terminal ADP-ribose protein glycohydrolase 1) ([Protein ADP-ribosylglutamate] hydrolase OARD1) (EC 3.2.2.-)	5218100000	111
U3DFW9;F7GUI8;A0A2R8MP73	;RSL1D1	RSL1D1	O76021	Ribosomal L1 domain-containing protein 1 (CATX-11) (Cellular senescence-inhibited gene protein) (Protein PBK1)	5202700000	129
F7BSW0;F7C7R7	EIF4G2	EIF4G2	P78344	Eukaryotic translation initiation factor 4 gamma 2 (eIF-4-gamma 2) (eIF-4G 2) (eIF4G 2) (Death-associated protein 5) (DAP-5) (p97)	5191800000	167
U3D399;U3BJB1;U3D804;U3CKK4;F7GQ40;A0A5F4WJM2	SF3B2	SF3B2	Q13435	Splicing factor 3B subunit 2 (Pre-mRNA-splicing factor SF3b 145 kDa subunit) (SF3b145) (Spliceosome-associated protein 145) (SAP 145)	5179400000	142
F7I5I7	PDAP1	PDAP1	Q13442	28 kDa heat- and acid-stable phosphoprotein (PDGF-associated protein) (PAP) (PDGFA-associated protein 1) (PAP1)	5171700000	89
F6U6I3;F6PKJ8	IPO7	IPO7	O95373	Importin-7 (Imp7) (Ran-binding protein 7) (RanBP7)	5144400000	149
F7BTR0;F7BBE6;A0A5F4WDE2	;PFDN5	PFDN5	Q99471	Prefoldin subunit 5 (Myc modulator 1) (c-Myc-binding protein Mm-1)	5142900000	106
F6YN55	FAU	FAU	P62861	40S ribosomal protein S30 (Small ribosomal subunit protein eS30)	5117500000	28
U3EH87;U3DNX8;U3CQB9;A0A2R8MA92;A0A2R8PIL7;A0A2R8MWM2;F7I0L9;A0A5F4WJH3;A0A5F4WLP8	;NOMO1	NOMO1	Q15155	Nodal modulator 1 (pM5 protein)	5113500000	147
A0A5F4W0B3		N/A	N/A	N/A	5103500000	36
F7D5X5;F7HIJ3;A0A5F4WJZ7;F7HID0	BSG	BSG	P35613	Basigin (5F7) (Collagenase stimulatory factor) (Extracellular matrix metalloproteinase inducer) (EMMPRIN) (Leukocyte activation antigen M6) (OK blood group antigen) (Tumor cell-derived collagenase stimulatory factor) (TCSF) (CD antigen CD147)	5102400000	63
U3CR60;F6VF82	CCAR2;KIAA1967	CCAR2;KIAA1967	Q8N163	Cell cycle and apoptosis regulator protein 2 (Cell division cycle and apoptosis regulator protein 2) (DBIRD complex subunit KIAA1967) (Deleted in breast cancer gene 1 protein) (DBC-1) (DBC.1) (NET35) (p30 DBC)	5101800000	134
F6R058;A0A5F4W5B1	SF3B1	SF3B1	O75533	Splicing factor 3B subunit 1 (Pre-mRNA-splicing factor SF3b 155 kDa subunit) (SF3b155) (Spliceosome-associated protein 155) (SAP 155)	5100700000	188
U3DI79;A0A2R8MZ94;F7ILT8;F7HLD6	ENPP1	ENPP1	P22413	Ectonucleotide pyrophosphatase/phosphodiesterase family member 1 (E-NPP 1) (Membrane component chromosome 6 surface marker 1) (Phosphodiesterase I/nucleotide pyrophosphatase 1) (Plasma-cell membrane glycoprotein PC-1) [Cleaved into: Ectonucleotide pyrophosphatase/phosphodiesterase family member 1, secreted form] [Includes: Alkaline phosphodiesterase I (EC 3.1.4.1); Nucleotide pyrophosphatase (NPP…	5100000000	141
U3EVL1;U3ESC3;U3DMK8;F7HL14	WFS1	WFS1	O76024	Wolframin	5094300000	163
U3EX47;U3CS20;F7H937	SLC9A3R2	SLC9A3R2	Q15599	Na(+)/H(+) exchange regulatory cofactor NHE-RF2 (NHERF-2) (NHE3 kinase A regulatory protein E3KARP) (SRY-interacting protein 1) (SIP-1) (Sodium-hydrogen exchanger regulatory factor 2) (Solute carrier family 9 isoform A3 regulatory factor 2) (Tyrosine kinase activator protein 1) (TKA-1)	5078300000	41
U3CQG4;U3FIG4	ALDH9A1	ALDH9A1	P49189	4-trimethylaminobutyraldehyde dehydrogenase (TMABA-DH) (TMABALDH) (EC 1.2.1.47) (Aldehyde dehydrogenase E3 isozyme) (Aldehyde dehydrogenase family 9 member A1) (EC 1.2.1.3) (Gamma-aminobutyraldehyde dehydrogenase) (EC 1.2.1.19) (R-aminobutyraldehyde dehydrogenase) [Cleaved into: 4-trimethylaminobutyraldehyde dehydrogenase, N-terminally processed]	5076200000	95
F6PJT9;F6PJT0;U3CH63;A0A2R8MH20;U3BYY2;A0A2R8MZ13	NPTN	NPTN	Q9Y639	Neuroplastin (Stromal cell-derived receptor 1) (SDR-1)	5062600000	65
F6WBU0;A0A5F4WKX1	LAMTOR3	LAMTOR3	Q9UHA4	Ragulator complex protein LAMTOR3 (Late endosomal/lysosomal adaptor and MAPK and MTOR activator 3) (MEK-binding partner 1) (Mp1) (Mitogen-activated protein kinase kinase 1-interacting protein 1) (Mitogen-activated protein kinase scaffold protein 1)	5062300000	74
F7HS69;U3BJ28;F7DX01	;RPL35A	RPL35A	P18077	60S ribosomal protein L35a (Cell growth-inhibiting gene 33 protein) (Large ribosomal subunit protein eL33)	5058200000	51
F7II51;F6VEN3	OSTF1	OSTF1	Q92882	Osteoclast-stimulating factor 1	5053800000	104
F6XRN1;U3BF00;A0A5F4VRT4;U3D539	RBBP4	RBBP4	Q09028	Histone-binding protein RBBP4 (Chromatin assembly factor 1 subunit C) (CAF-1 subunit C) (Chromatin assembly factor I p48 subunit) (CAF-I 48 kDa subunit) (CAF-I p48) (Nucleosome-remodeling factor subunit RBAP48) (Retinoblastoma-binding protein 4) (RBBP-4) (Retinoblastoma-binding protein p48)	5051100000	83
A0A5F4W2C9;A0A5F4WEW9;A0A5F4WHA2;U3BMM3;U3B4H0;U3CA51;U3DZJ5;U3EH73;F7DDM4;F7H9U2	GBP2;LOC100405150	GBP2;LOC100405150	P32456	Guanylate-binding protein 2 (EC 3.6.5.-) (GTP-binding protein 2) (GBP-2) (HuGBP-2) (Guanine nucleotide-binding protein 2) (Interferon-induced guanylate-binding protein 2)	5049900000	125
U3EXY0	RANGAP1	RANGAP1	P46060	Ran GTPase-activating protein 1 (RanGAP1)	5047200000	161
U3FAU3;A0A5K1VH58;F7HYH1;F6SC62	TOM1	TOM1	O60784	Target of Myb protein 1	5025700000	160
U3BZB6;F7F996	MAT2A	MAT2A	P31153	S-adenosylmethionine synthase isoform type-2 (AdoMet synthase 2) (EC 2.5.1.6) (Methionine adenosyltransferase 2) (MAT 2) (Methionine adenosyltransferase II) (MAT-II)	5025500000	89
F7IAJ2	PDLIM2	PDLIM2	Q96JY6	PDZ and LIM domain protein 2 (PDZ-LIM protein mystique)	5021700000	95
U3DY28;A0A2R8PMZ0	;SERPINB6	SERPINB6	P35237	Serpin B6 (Cytoplasmic antiproteinase) (CAP) (Peptidase inhibitor 6) (PI-6) (Placental thrombin inhibitor)	4997000000	104
U3FQ80;U3B846;A0A2R8NBG6;A0A2R8MGJ2;A0A2R8M282	GLIPR2	GLIPR2	Q9H4G4	Golgi-associated plant pathogenesis-related protein 1 (GAPR-1) (Golgi-associated PR-1 protein) (Glioma pathogenesis-related protein 2) (GliPR 2)	4993300000	60
U3CSX5	UBA6	UBA6	A0AVT1	Ubiquitin-like modifier-activating enzyme 6 (Ubiquitin-activating enzyme 6) (EC 6.2.1.45) (Monocyte protein 4) (MOP-4) (Ubiquitin-activating enzyme E1-like protein 2) (E1-L2)	4975100000	135
A0A5F4W6E4;A0A5F4W8A0;F7HUP9	QDPR	QDPR	P09417	Dihydropteridine reductase (EC 1.5.1.34) (HDHPR) (Quinoid dihydropteridine reductase) (Short chain dehydrogenase/reductase family 33C member 1)	4968600000	106
F6PKM6;F7G5B8;F7G573;A0A5F4W0E1;A0A5F4WFX0;A0A2R8MWB2	ITGB6	ITGB6	P18564	Integrin beta-6	4952300000	14
F7HB07	BAG2	BAG2	O95816	BAG family molecular chaperone regulator 2 (BAG-2) (Bcl-2-associated athanogene 2)	4945900000	93
F7D0R7;U3BKB0	PON2	PON2	Q15165	Serum paraoxonase/arylesterase 2 (PON 2) (EC 3.1.1.2) (EC 3.1.1.81) (Aromatic esterase 2) (A-esterase 2) (Serum aryldialkylphosphatase 2)	4939900000	138
U3BIN8;F6ZQ07;F6ZPA8;U3B0P1;A0A5F4VYR7;A0A2R8M6P9;A0A2R8N035	PPP3CA	PPP3CA	Q08209	Serine/threonine-protein phosphatase 2B catalytic subunit alpha isoform (EC 3.1.3.16) (CAM-PRP catalytic subunit) (Calmodulin-dependent calcineurin A subunit alpha isoform)	4928900000	104
F6RCA4;U3DYC6;F6R1U2;A0A5F4VUZ4	ERMP1	ERMP1	Q7Z2K6	Endoplasmic reticulum metallopeptidase 1 (EC 3.4.-.-) (Felix-ina)	4898400000	110
F6R2S9	LYPLA1	LYPLA1	O75608	Acyl-protein thioesterase 1 (APT-1) (hAPT1) (EC 3.1.2.-) (Lysophospholipase 1) (Lysophospholipase I) (LPL-I) (LysoPLA I)	4894600000	96
U3F0R8;U3DWF1;F7IDW5;F6Z7B7	;ARHGEF2	ARHGEF2	Q92974	Rho guanine nucleotide exchange factor 2 (Guanine nucleotide exchange factor H1) (GEF-H1) (Microtubule-regulated Rho-GEF) (Proliferating cell nucleolar antigen p40)	4892800000	149
F7I888;F7IAM1	EFTUD2	EFTUD2	Q15029	116 kDa U5 small nuclear ribonucleoprotein component (Elongation factor Tu GTP-binding domain-containing protein 2) (SNU114 homolog) (hSNU114) (U5 snRNP-specific protein, 116 kDa) (U5-116 kDa)	4890700000	181
U3CJJ6;A0A2R8M4M0;A0A5K1V367;F6YGV9	;ACP1	ACP1	P24666	Low molecular weight phosphotyrosine protein phosphatase (LMW-PTP) (LMW-PTPase) (EC 3.1.3.48) (Adipocyte acid phosphatase) (Low molecular weight cytosolic acid phosphatase) (EC 3.1.3.2) (Red cell acid phosphatase 1)	4889500000	93
U3DJT3;U3EFP1;A0A2R8M9C9;F7IG57	;SUMO2;SUMO3	SUMO2;SUMO3	P61956	Small ubiquitin-related modifier 2 (SUMO-2) (HSMT3) (SMT3 homolog 2) (SUMO-3) (Sentrin-2) (Ubiquitin-like protein SMT3B) (Smt3B)	4888300000	23
U3FPK7;A0A5F4WG44;A0A2R8MCH5	SH3GL1	SH3GL1	Q99961	Endophilin-A2 (EEN fusion partner of MLL) (Endophilin-2) (Extra eleven-nineteen leukemia fusion gene protein) (EEN) (SH3 domain protein 2B) (SH3 domain-containing GRB2-like protein 1)	4874500000	123
F6ZS88	C12orf10	C12orf10	Q9HB07	MYG1 exonuclease (EC 3.1.-.-)	4860900000	122
U3FRI4;U3FLU1;A0A2R8NFE0;F7AM46	;RRAGA	RRAGA;RRAGB	Q7L523	Ras-related GTP-binding protein A (Rag A) (RagA) (EC 3.6.5.-) (Adenovirus E3 14.7 kDa-interacting protein 1) (FIP-1)	4858800000	105
F7ICC4	FIS1	FIS1	Q9Y3D6	Mitochondrial fission 1 protein (FIS1 homolog) (hFis1) (Tetratricopeptide repeat protein 11) (TPR repeat protein 11)	4852300000	125
F7I5N7;A0A5F4WDS1	GLA	GLA	P06280	Alpha-galactosidase A (EC 3.2.1.22) (Alpha-D-galactosidase A) (Alpha-D-galactoside galactohydrolase) (Galactosylgalactosylglucosylceramidase GLA) (EC 3.2.1.47) (Melibiase) (Agalsidase)	4847700000	91
U3CZT1	CUL1	CUL1	Q13616	Cullin-1 (CUL-1)	4846800000	148
U3CT98;F7HT10;F6Q3M8	NCSTN	NCSTN	Q92542	Nicastrin	4838300000	81
F7IH31	GNAI3	GNAI3	P08754	Guanine nucleotide-binding protein G(i) subunit alpha (G(i) alpha-3)	4827600000	117
U3ETI5;A0A5F4VV67	EIF3G	EIF3G	O75821	Eukaryotic translation initiation factor 3 subunit G (eIF3g) (Eukaryotic translation initiation factor 3 RNA-binding subunit) (eIF-3 RNA-binding subunit) (Eukaryotic translation initiation factor 3 subunit 4) (eIF-3-delta) (eIF3 p42) (eIF3 p44)	4825100000	77
F7IQK8	SDHB	SDHB	P21912	Succinate dehydrogenase [ubiquinone] iron-sulfur subunit, mitochondrial (EC 1.3.5.1) (Iron-sulfur subunit of complex II) (Ip)	4817900000	94
U3F9P1;F7IAQ5	H1F0	H1F0	P07305	Histone H1.0 (Histone H1') (Histone H1(0)) [Cleaved into: Histone H1.0, N-terminally processed]	4814400000	75
U3FQT8;U3DHD4;F7B1Y2;A0A5F4VW23	SUN2	SUN2	Q9UH99	SUN domain-containing protein 2 (Protein unc-84 homolog B) (Rab5-interacting protein) (Rab5IP) (Sad1/unc-84 protein-like 2)	4812200000	118
F7ISV1;U3CBR5;A0A5F4W3J7	GPX8	GPX8	Q8TED1	Probable glutathione peroxidase 8 (GPx-8) (GSHPx-8) (EC 1.11.1.9)	4806000000	88
F7E106	GNG12	GNG12	Q9UBI6	Guanine nucleotide-binding protein G(I)/G(S)/G(O) subunit gamma-12	4791400000	44
F6UL50;F6QX14;A0A5F4W0J9;A0A5F4WMG4	BZW1	BZW1	Q7L1Q6	Basic leucine zipper and W2 domain-containing protein 1 (Protein Orf)	4789700000	92
A0A5F4WBZ1;A0A5F4WGI6;F6Q093	SRRM2	SRRM2	Q9UQ35	Serine/arginine repetitive matrix protein 2 (300 kDa nuclear matrix antigen) (Serine/arginine-rich splicing factor-related nuclear matrix protein of 300 kDa) (SR-related nuclear matrix protein of 300 kDa) (Ser/Arg-related nuclear matrix protein of 300 kDa) (Splicing coactivator subunit SRm300) (Tax-responsive enhancer element-binding protein 803) (TaxREB803)	4785400000	111
A0A5F4WIP2;U3DCX0;F7IR06	CPQ	CPQ	Q9Y646	Carboxypeptidase Q (EC 3.4.17.-) (Lysosomal dipeptidase) (Plasma glutamate carboxypeptidase)	4783800000	98
U3AT41;F7CEG2	CAPN6	CAPN6	Q9Y6Q1	Calpain-6 (Calpain-like protease X-linked) (Calpamodulin) (CalpM)	4774900000	136
F7IIU8;U3EXB6	ACO1	ACO1	P21399	Cytoplasmic aconitate hydratase (Aconitase) (EC 4.2.1.3) (Citrate hydro-lyase) (Ferritin repressor protein) (Iron regulatory protein 1) (IRP1) (Iron-responsive element-binding protein 1) (IRE-BP 1)	4761100000	166
U3FFW6;F7I6J2;U3DAC2;U3BNS9;F7IBD6	;APOA1BP	APOA1BP	Q8NCW5	NAD(P)H-hydrate epimerase (EC 5.1.99.6) (Apolipoprotein A-I-binding protein) (AI-BP) (NAD(P)HX epimerase) (YjeF N-terminal domain-containing protein 1) (YjeF_N1)	4752700000	117
U3DNG3	PIP4K2A	PIP4K2A	P48426	Phosphatidylinositol 5-phosphate 4-kinase type-2 alpha (EC 2.7.1.149) (1-phosphatidylinositol 5-phosphate 4-kinase 2-alpha) (Diphosphoinositide kinase 2-alpha) (PIP5KIII) (Phosphatidylinositol 5-phosphate 4-kinase type II alpha) (PI(5)P 4-kinase type II alpha) (PIP4KII-alpha) (PtdIns(4)P-5-kinase B isoform) (PtdIns(4)P-5-kinase C isoform) (PtdIns(5)P-4-kinase isoform 2-alpha)	4746800000	91
A0A2R8PN64;U3DF39;A0A5F4W1N5;A0A5F4W7V1	CYB5A;LOC100392617	CYB5A;LOC100392617	P00167	Cytochrome b5 (Microsomal cytochrome b5 type A) (MCB5)	4740300000	67
U3BKM6;F7EHU4;U3FBB5;F6PLJ8	;MEMO1	MEMO1	Q9Y316	Protein MEMO1 (C21orf19-like protein) (Hepatitis C virus NS5A-transactivated protein 7) (HCV NS5A-transactivated protein 7) (Mediator of ErbB2-driven cell motility 1) (Mediator of cell motility 1) (Memo-1)	4738900000	101
F7E6B2;A0A5F4WHB5	;PDP1	PDP1	Q9P0J1	[Pyruvate dehydrogenase [acetyl-transferring]]-phosphatase 1, mitochondrial (PDP 1) (EC 3.1.3.43) (Protein phosphatase 2C) (Pyruvate dehydrogenase phosphatase catalytic subunit 1) (PDPC 1)	4734700000	101
U3CNG4;F7GRZ5	DDX5	DDX5	P17844	Probable ATP-dependent RNA helicase DDX5 (EC 3.6.4.13) (DEAD box protein 5) (RNA helicase p68)	4729100000	140
U3EZI1;U3CTF1	DUSP3	DUSP3	P51452	Dual specificity protein phosphatase 3 (EC 3.1.3.16) (EC 3.1.3.48) (Dual specificity protein phosphatase VHR) (Vaccinia H1-related phosphatase) (VHR)	4715500000	91
U3DDT1;F7I7C4;F7H743	AHCYL1	AHCYL1	O43865	S-adenosylhomocysteine hydrolase-like protein 1 (DC-expressed AHCY-like molecule) (IP(3)Rs binding protein released with IP(3)) (IRBIT) (Putative adenosylhomocysteinase 2) (S-adenosyl-L-homocysteine hydrolase 2) (AdoHcyase 2)	4714500000	101
A0A2R8M711	SRP14	SRP14	P37108	Signal recognition particle 14 kDa protein (SRP14) (18 kDa Alu RNA-binding protein)	4704300000	66
U3B9M7;F7G737	;ATP1B3	ATP1B3	P54709	Sodium/potassium-transporting ATPase subunit beta-3 (Sodium/potassium-dependent ATPase subunit beta-3) (ATPB-3) (CD antigen CD298)	4698900000	60
F7H895;A0A2R8MVQ7;F7G1Y1	BCAT2	BCAT2	O15382	Branched-chain-amino-acid aminotransferase, mitochondrial (BCAT(m)) (EC 2.6.1.42) (Placental protein 18) (PP18)	4675700000	146
F7DMA8;U3EX45	HP1BP3	HP1BP3	Q5SSJ5	Heterochromatin protein 1-binding protein 3 (Protein HP1-BP74)	4673600000	103
U3B2M3;F7GP06	DPYSL3	DPYSL3	Q14195	Dihydropyrimidinase-related protein 3 (DRP-3) (Collapsin response mediator protein 4) (CRMP-4) (Unc-33-like phosphoprotein 1) (ULIP-1)	4668300000	16
F7HGM8	DHX15	DHX15	O43143	Pre-mRNA-splicing factor ATP-dependent RNA helicase DHX15 (EC 3.6.4.13) (ATP-dependent RNA helicase #46) (DEAH box protein 15)	4660800000	149
U3CYT7;F6ULT5	CPOX	CPOX	P36551	Oxygen-dependent coproporphyrinogen-III oxidase, mitochondrial (COX) (Coprogen oxidase) (Coproporphyrinogenase) (EC 1.3.3.3)	4654400000	122
F7H805	PAFAH1B3	PAFAH1B3	Q15102	Platelet-activating factor acetylhydrolase IB subunit gamma (EC 3.1.1.47) (PAF acetylhydrolase 29 kDa subunit) (PAF-AH 29 kDa subunit) (PAF-AH subunit gamma) (PAFAH subunit gamma)	4653900000	85
U3C7Y8	FLNA	FLNA	P21333	Filamin-A (FLN-A) (Actin-binding protein 280) (ABP-280) (Alpha-filamin) (Endothelial actin-binding protein) (Filamin-1) (Non-muscle filamin)	4650200000	49
U3BTY2;A0A5F4WCI6	VASN	VASN	Q6EMK4	Vasorin (Protein slit-like 2)	4649700000	72
F7ITC7;A0A5F4VTG7;U3E4R2;A0A5F4VSP1	ADK	ADK	P55263	Adenosine kinase (AK) (EC 2.7.1.20) (Adenosine 5'-phosphotransferase)	4641900000	122
U3DI54	SNX18	SNX18	Q96RF0	Sorting nexin-18 (SH3 and PX domain-containing protein 3B) (Sorting nexin-associated Golgi protein 1)	4622200000	96
F7DMX3	PPP1R7	PPP1R7	Q15435	Protein phosphatase 1 regulatory subunit 7 (Protein phosphatase 1 regulatory subunit 22)	4621600000	136
A0A5F4W0C6;F6S917;F6RXU1;F6RY33;A0A5F4VVM7;A0A2R8MN60	NAP1L4	NAP1L4	Q99733	Nucleosome assembly protein 1-like 4 (Nucleosome assembly protein 2) (NAP-2)	4608800000	133
F7I6P0;F7I6P4;A0A5F4W8H3;A0A2R8PF08;A0A5F4WA47;F7I6N8;F7I6P7;A0A5F4W580	CSNK2A1	CSNK2A1	P68400	Casein kinase II subunit alpha (CK II alpha) (EC 2.7.11.1)	4602600000	107
F7IJZ7;U3CTR6	SRSF2	SRSF2	Q01130	Serine/arginine-rich splicing factor 2 (Protein PR264) (Splicing component, 35 kDa) (Splicing factor SC35) (SC-35) (Splicing factor, arginine/serine-rich 2)	4602100000	52
F7EI42;A0A5F4WJM1;F7HJ33;F6YZF7;F6VNY9	LUC7L2	LUC7L2	Q9Y383	Putative RNA-binding protein Luc7-like 2	4598000000	120
U3CA32;F7HCP6;A0A2R8ND35;A0A5F4W1L6;F7H7K1;A0A5F4W5F1	;GALNS	GALNS	P34059	N-acetylgalactosamine-6-sulfatase (EC 3.1.6.4) (Chondroitinsulfatase) (Chondroitinase) (Galactose-6-sulfate sulfatase) (GalN6S) (N-acetylgalactosamine-6-sulfate sulfatase) (GalNAc6S sulfatase)	4597000000	117
F7I4Z3;F7HV88	;LOC100388954	COX6A1	P12074	Cytochrome c oxidase subunit 6A1, mitochondrial (Cytochrome c oxidase polypeptide VIa-liver) (Cytochrome c oxidase subunit VIA-liver) (COX VIa-L)	4596000000	37
A0A2R8M544;F7CGY6;A0A5F4VUT2	;COX6C	COX6C	P09669	Cytochrome c oxidase subunit 6C (Cytochrome c oxidase polypeptide VIc)	4594300000	48
U3EZZ7	YWHAG	YWHAG	P61981	14-3-3 protein gamma (Protein kinase C inhibitor protein 1) (KCIP-1) [Cleaved into: 14-3-3 protein gamma, N-terminally processed]	4593600000	14
U3FM72;F7F099	ETF1	ETF1	P62495	Eukaryotic peptide chain release factor subunit 1 (Eukaryotic release factor 1) (eRF1) (Protein Cl1) (TB3-1)	4586400000	84
U3BBR7;A0A2R8MGN7	MAP1S	MAP1S	Q66K74	Microtubule-associated protein 1S (MAP-1S) (BPY2-interacting protein 1) (Microtubule-associated protein 8) (Variable charge Y chromosome 2-interacting protein 1) (VCY2-interacting protein 1) (VCY2IP-1) [Cleaved into: MAP1S heavy chain; MAP1S light chain]	4585000000	175
F7IKQ4;U3FS87;F7IIG9	DCTN4	DCTN4	Q9UJW0	Dynactin subunit 4 (Dyn4) (Dynactin subunit p62)	4582600000	145
U3FEM3;U3CYU9;A0A2R8M2P7	;PTMS	PTMS	P20962	Parathymosin	4576100000	30
F7IAQ9	CNPY3	CNPY3	Q9BT09	Protein canopy homolog 3 (CTG repeat protein 4a) (Expanded repeat-domain protein CAG/CTG 5) (Protein associated with TLR4) (Trinucleotide repeat-containing gene 5 protein)	4559400000	71
U3C7D3;A0A5K1U0D3;A0A2R8P7N8	SRP72	SRP72	O76094	Signal recognition particle subunit SRP72 (SRP72) (Signal recognition particle 72 kDa protein)	4555800000	155
U3C430;F7ICW6;F7IF95	;PTPN11	PTPN11	Q06124	Tyrosine-protein phosphatase non-receptor type 11 (EC 3.1.3.48) (Protein-tyrosine phosphatase 1D) (PTP-1D) (Protein-tyrosine phosphatase 2C) (PTP-2C) (SH-PTP2) (SHP-2) (Shp2) (SH-PTP3)	4553500000	128
U3FQB7;F7EBM9;A0A2R8PFZ8	PRMT1	PRMT1	Q99873	Protein arginine N-methyltransferase 1 (EC 2.1.1.319) (Histone-arginine N-methyltransferase PRMT1) (Interferon receptor 1-bound protein 4)	4549200000	109
U3EH14	GOLGA3	GOLGA3	Q08378	Golgin subfamily A member 3 (Golgi complex-associated protein of 170 kDa) (GCP170) (Golgin-160)	4548200000	168
F6RKX7;U3AWC3;F7EGM5;U3EEU7;U3DQ04	SLC25A11	SLC25A11	Q02978	Mitochondrial 2-oxoglutarate/malate carrier protein (OGCP) (Solute carrier family 25 member 11)	4547400000	116
U3FE97;U3FUM5;U3F3N9;A0A5K1VA50;U3D4X5;U3ENF8;U3EYA4;A0A5F4VSV4;A0A5F4VV47	;NCKAP1	NCKAP1	Q9Y2A7	Nck-associated protein 1 (NAP 1) (Membrane-associated protein HEM-2) (p125Nap1)	4545500000	167
U3B560	RBM14	RBM14	Q96PK6	RNA-binding protein 14 (Paraspeckle protein 2) (PSP2) (RNA-binding motif protein 14) (RRM-containing coactivator activator/modulator) (Synaptotagmin-interacting protein) (SYT-interacting protein)	4531000000	107
U3CDK6;A0A5K1V753;A0A5F4WJM6;A0A5F4WAJ7	ILVBL	ILVBL	A1L0T0	2-hydroxyacyl-CoA lyase 2 (EC 4.1.2.-) (Acetolactate synthase-like protein) (IlvB-like protein)	4525600000	140
U3EY31;F7AZ14	PITPNB	PITPNB	P48739	Phosphatidylinositol transfer protein beta isoform (PI-TP-beta) (PtdIns transfer protein beta) (PtdInsTP beta)	4525100000	67
F7I9U1	TPM2	TPM2	P07951	Tropomyosin beta chain (Beta-tropomyosin) (Tropomyosin-2)	4517600000	10
U3E9J7;F7AZD9;F7HWQ0	RNPEP	RNPEP	Q9H4A4	Aminopeptidase B (AP-B) (EC 3.4.11.6) (Arginine aminopeptidase) (Arginyl aminopeptidase)	4516200000	125
A0A5K1UGU9;U3FG21;U3DXF7;F7HG13;F7CXE6;F7H5P4;F7HG55;A0A2R8MHI4;A0A2R8MSS0;A0A5F4WJD0;A0A5F4WB43;A0A5F4WJC9	TPD52L1	TPD52L1	Q16890	Tumor protein D53 (hD53) (Tumor protein D52-like 1)	4515800000	62
F7IIG1;A0A5F4W1S7;A0A2R8MR15;A0A2R8MPG2	SRP9	SRP9	P49458	Signal recognition particle 9 kDa protein (SRP9)	4507900000	51
F7I2H0;U3F1T1	COL5A1	COL5A1	P20908	Collagen alpha-1(V) chain	4501000000	130
F6Y9H9	PKM	PKM	P14618	Pyruvate kinase PKM (EC 2.7.1.40) (Cytosolic thyroid hormone-binding protein) (CTHBP) (Opa-interacting protein 3) (OIP-3) (Pyruvate kinase 2/3) (Pyruvate kinase muscle isozyme) (Thyroid hormone-binding protein 1) (THBP1) (Tumor M2-PK) (p58)	4479500000	39
U3FIY1	TAX1BP3	TAX1BP3	O14907	Tax1-binding protein 3 (Glutaminase-interacting protein 3) (Tax interaction protein 1) (TIP-1) (Tax-interacting protein 1)	4477900000	62
U3E7U8	JUP	JUP	P14923	Junction plakoglobin (Catenin gamma) (Desmoplakin III) (Desmoplakin-3)	4472700000	160
U3FQC9;A0A2R8MLU5	;CARHSP1	CARHSP1	Q9Y2V2	Calcium-regulated heat-stable protein 1 (Calcium-regulated heat-stable protein of 24 kDa) (CRHSP-24)	4462300000	51
F7IGQ5;F7I9M0;F7IE73;A0A5F4W2Q7;A0A5F4WEN8	ESYT2	ESYT2	A0FGR8	Extended synaptotagmin-2 (E-Syt2) (Chr2Syt)	4448500000	155
A0A5K1VQ35;U3F6J3;U3CDD9;U3BC34	PDGFRB	PDGFRB	P09619	Platelet-derived growth factor receptor beta (PDGF-R-beta) (PDGFR-beta) (EC 2.7.10.1) (Beta platelet-derived growth factor receptor) (Beta-type platelet-derived growth factor receptor) (CD140 antigen-like family member B) (Platelet-derived growth factor receptor 1) (PDGFR-1) (CD antigen CD140b)	4448400000	111
U3BZ94	TUBB4B	TUBB4B	P68371	Tubulin beta-4B chain (Tubulin beta-2 chain) (Tubulin beta-2C chain)	4448400000	112
U3DCD7;U3FUI5;F7I285	COPS7A	COPS7A	Q9UBW8	COP9 signalosome complex subunit 7a (SGN7a) (Signalosome subunit 7a) (Dermal papilla-derived protein 10) (JAB1-containing signalosome subunit 7a)	4441600000	73
F6QRM2	SBDS	SBDS	Q9Y3A5	Ribosome maturation protein SBDS (Shwachman-Bodian-Diamond syndrome protein)	4436000000	119
F7H5Y0;F6V428;A0A5F4VYX5	DNAJC10	DNAJC10	Q8IXB1	DnaJ homolog subfamily C member 10 (EC 1.8.4.-) (Endoplasmic reticulum DNA J domain-containing protein 5) (ER-resident protein ERdj5) (ERdj5) (Macrothioredoxin) (MTHr)	4418800000	150
A0A2R8MNR8;F7FPC8;U3C4H5;A0A5F4WK84	VPS4B	VPS4B	O75351	Vacuolar protein sorting-associated protein 4B (EC 3.6.4.6) (Cell migration-inducing gene 1 protein) (Suppressor of K(+) transport growth defect 1) (Protein SKD1)	4410800000	88
U3FTG7;U3D0I3	APOE	APOE	P02649	Apolipoprotein E (Apo-E)	4408900000	96
U3DN09;U3CRY0	TLN2	TLN2	Q9Y4G6	Talin-2	4398100000	182
U3CVD1	CORO1B	CORO1B	Q9BR76	Coronin-1B (Coronin-2)	4392100000	25
F7HLB5;F7HL69;F7HLD4;F7HL63	GALC	GALC	P54803	Galactocerebrosidase (GALCERase) (EC 3.2.1.46) (Galactocerebroside beta-galactosidase) (Galactosylceramidase) (Galactosylceramide beta-galactosidase)	4390000000	89
U3BYC5;U3FKI8;U3ES00;U3D809;U3BWP4;U3DNZ2	FAM21A;FAM21C	FAM21A;FAM21C;LOC100412999	Q641Q2	WASH complex subunit 2A	4371200000	142
U3D897	STAMBP	STAMBP	O95630	STAM-binding protein (EC 3.4.19.-) (Associated molecule with the SH3 domain of STAM) (Endosome-associated ubiquitin isopeptidase)	4356600000	33
F7H9Y0	PRPF8	PRPF8	Q6P2Q9	Pre-mRNA-processing-splicing factor 8 (220 kDa U5 snRNP-specific protein) (PRP8 homolog) (Splicing factor Prp8) (p220)	4351800000	196
F7IEW2;B0KWA3	STX7	STX7	O15400	Syntaxin-7	4344700000	67
U3D0C4;F7BSL7;F6UME3	TRIP10	TRIP10	Q15642	Cdc42-interacting protein 4 (Protein Felic) (Salt tolerant protein) (hSTP) (Thyroid receptor-interacting protein 10) (TR-interacting protein 10) (TRIP-10)	4343200000	129
U3DTQ2;U3EW82;F7BNB4;F7C333	AIFM1	AIFM1	O95831	Apoptosis-inducing factor 1, mitochondrial (EC 1.6.99.-) (Programmed cell death protein 8)	4338700000	117
U3DDH2;A0A5F4VXV8	CEMIP;KIAA1199	CEMIP	Q8WUJ3	Cell migration-inducing and hyaluronan-binding protein (EC 3.2.1.35)	4327600000	135
F7IHT1;U3F5B8	MGST3	MGST3	O14880	Microsomal glutathione S-transferase 3 (Microsomal GST-3) (Glutathione peroxidase MGST3) (EC 1.11.1.-) (LTC4 synthase MGST3) (EC 4.4.1.20) (Microsomal glutathione S-transferase III) (Microsomal GST-III)	4314900000	86
F7IIM2	PDPR	PDPR	Q8NCN5	Pyruvate dehydrogenase phosphatase regulatory subunit, mitochondrial (PDPr)	4314600000	160
F7IH03;U3D8X8;U3CX70	PRKRA	PRKRA	O75569	Interferon-inducible double-stranded RNA-dependent protein kinase activator A (PKR-associated protein X) (PKR-associating protein X) (Protein activator of the interferon-induced protein kinase) (Protein kinase, interferon-inducible double-stranded RNA-dependent activator)	4310200000	101
U3CEC7;F7IAS0;U3BNA1;F7HN69;F7I8A7;F7IK29	H2AFY	H2AFY	O75367	Core histone macro-H2A.1 (Histone macroH2A1) (mH2A1) (Histone H2A.y) (H2A/y) (Medulloblastoma antigen MU-MB-50.205)	4310000000	77
A0A5K1U3I8;U3E5P9;U3E569;U3ENB7;U3DFW5	HGS	HGS	O14964	Hepatocyte growth factor-regulated tyrosine kinase substrate (Hrs) (Protein pp110)	4305700000	90
F7CL28	IKBIP	IKBIP	Q70UQ0	Inhibitor of nuclear factor kappa-B kinase-interacting protein (I kappa-B kinase-interacting protein) (IKBKB-interacting protein) (IKK-interacting protein)	4303800000	105
F6Q6X1;F7IBI3;A0A2R8MUP5;A0A2R8MJC3	UFD1	UFD1	Q92890	Ubiquitin recognition factor in ER-associated degradation protein 1 (Ubiquitin fusion degradation protein 1) (UB fusion protein 1)	4301700000	114
U3DP80;U3DKU4	PIN1	PIN1	Q13526	Peptidyl-prolyl cis-trans isomerase NIMA-interacting 1 (EC 5.2.1.8) (Peptidyl-prolyl cis-trans isomerase Pin1) (PPIase Pin1) (Rotamase Pin1)	4300600000	75
U3AR55;F7C0S2;U3BAH8;U3FSY8;U3CMW2;U3EDP8;U3CY87;F7I891;U3EP75;F7I885;F7IF94;F7A097	ABI1	ABI1	Q8IZP0	Abl interactor 1 (Abelson interactor 1) (Abi-1) (Abl-binding protein 4) (AblBP4) (Eps8 SH3 domain-binding protein) (Eps8-binding protein) (Nap1-binding protein) (Nap1BP) (Spectrin SH3 domain-binding protein 1) (e3B1)	4297800000	97
F7GTQ4;F6W692;U3ECM2;F6VAN6	MCTS1;MCTS2P	MCTS1;MCTS2P	Q9ULC4	Malignant T-cell-amplified sequence 1 (MCT-1) (Multiple copies T-cell malignancies)	4288600000	109
U3B9Z7;F7IPS1	FARSA	FARSA	Q9Y285	Phenylalanine--tRNA ligase alpha subunit (EC 6.1.1.20) (CML33) (Phenylalanyl-tRNA synthetase alpha subunit) (PheRS)	4281700000	121
F7HX78	MRPL12	MRPL12	P52815	39S ribosomal protein L12, mitochondrial (L12mt) (MRP-L12) (5c5-2) (Mitochondrial large ribosomal subunit protein bL12m)	4278100000	87
F7IM18;A0A5F4WLU5;A0A5F4WH82	LRRC47	LRRC47	Q8N1G4	Leucine-rich repeat-containing protein 47	4276600000	133
F7FXM1;F7F5E4	APPL1	APPL1	Q9UKG1	DCC-interacting protein 13-alpha (Dip13-alpha) (Adapter protein containing PH domain, PTB domain and leucine zipper motif 1)	4274600000	104
A0A2R8MMW8	PURA	PURA	Q00577	Transcriptional activator protein Pur-alpha (Purine-rich single-stranded DNA-binding protein alpha)	4267400000	85
U3F3E6;U3EM75;U3CVU7;F7IEH3;F7HY43	UNC45A	UNC45A	Q9H3U1	Protein unc-45 homolog A (Unc-45A) (GCUNC-45) (Smooth muscle cell-associated protein 1) (SMAP-1)	4252100000	148
F7HFZ7	GLRX	GLRX	P35754	Glutaredoxin-1 (Thioltransferase-1) (TTase-1)	4241100000	56
A0A2R8N0D9;U3D9N6	MESD;MESDC2	MESD;MESDC2	Q14696	LRP chaperone MESD (LDLR chaperone MESD) (Mesoderm development LRP chaperone MESD) (Mesoderm development candidate 2) (Mesoderm development protein) (Renal carcinoma antigen NY-REN-61)	4237900000	68
U3C566;F7BPA4	RHOG	RHOG	P84095	Rho-related GTP-binding protein RhoG	4229100000	71
A0A2R8MPQ5;A0A5K1UYR7;U3E6I1;A0A2R8PEY8;F6QUQ9	STK24	STK24	Q9Y6E0	Serine/threonine-protein kinase 24 (EC 2.7.11.1) (Mammalian STE20-like protein kinase 3) (MST-3) (STE20-like kinase MST3) [Cleaved into: Serine/threonine-protein kinase 24 36 kDa subunit (Mammalian STE20-like protein kinase 3 N-terminal) (MST3/N); Serine/threonine-protein kinase 24 12 kDa subunit (Mammalian STE20-like protein kinase 3 C-terminal) (MST3/C)]	4212200000	115
F7EPS6	RAB5A	RAB5A	P20339	Ras-related protein Rab-5A (EC 3.6.5.2)	4211400000	83
U3CLD4	ASNS	ASNS	P08243	Asparagine synthetase [glutamine-hydrolyzing] (EC 6.3.5.4) (Cell cycle control protein TS11) (Glutamine-dependent asparagine synthetase)	4210200000	138
U3ELV4;F7H696;F7H688	SGTA	SGTA	O43765	Small glutamine-rich tetratricopeptide repeat-containing protein alpha (Alpha-SGT) (Vpu-binding protein) (UBP)	4204500000	80
U3FDU7;U3EQI5;F6X7P6	LRPPRC	LRPPRC	P42704	Leucine-rich PPR motif-containing protein, mitochondrial (130 kDa leucine-rich protein) (LRP 130) (GP130)	4201200000	164
U3DBC8;F7I0Y3	ERLIN2	ERLIN2	O94905	Erlin-2 (Endoplasmic reticulum lipid raft-associated protein 2) (Stomatin-prohibitin-flotillin-HflC/K domain-containing protein 2) (SPFH domain-containing protein 2)	4183700000	82
F7D7Q1;U3C1T5	;TSTA3	TSTA3	Q13630	GDP-L-fucose synthase (EC 1.1.1.271) (GDP-4-keto-6-deoxy-D-mannose-3,5-epimerase-4-reductase) (Protein FX) (Red cell NADP(H)-binding protein) (Short-chain dehydrogenase/reductase family 4E member 1)	4182700000	71
A0A2R8N8T2;A0A2R8MCN7	AHSA1	AHSA1	O95433	Activator of 90 kDa heat shock protein ATPase homolog 1 (AHA1) (p38)	4174200000	104
F6YJ52;A0A2R8MR01;A0A2R8NA57	;RHOC	RHOC	P08134	Rho-related GTP-binding protein RhoC (Rho cDNA clone 9) (h9)	4161400000	40
U3FEI4;A0A5K1TWJ9;F7H9M7;A0A5F4WH05	ECI2	ECI2	O75521	Enoyl-CoA delta isomerase 2 (EC 5.3.3.8) (DRS-1) (Delta(3),delta(2)-enoyl-CoA isomerase) (D3,D2-enoyl-CoA isomerase) (Diazepam-binding inhibitor-related protein 1) (DBI-related protein 1) (Dodecenoyl-CoA isomerase) (Hepatocellular carcinoma-associated antigen 88) (Peroxisomal 3,2-trans-enoyl-CoA isomerase) (pECI) (Renal carcinoma antigen NY-REN-1)	4147000000	112
A6MKR8		N/A	N/A	N/A	4137200000	15
F7ISV4	STBD1	STBD1	O95210	Starch-binding domain-containing protein 1 (Genethonin-1) (Glycophagy cargo receptor STBD1)	4125700000	96
F7AIH1;U3BMR9;U3FHE7	;ABCF1	ABCF1	Q8NE71	ATP-binding cassette sub-family F member 1 (ATP-binding cassette 50) (TNF-alpha-stimulated ABC protein)	4123400000	84
U3CKT6;A0A5F4WHI6	GGH	GGH	Q92820	Gamma-glutamyl hydrolase (EC 3.4.19.9) (Conjugase) (GH) (Gamma-Glu-X carboxypeptidase)	4115600000	85
U3EPQ1	EHD4	EHD4	Q9H223	EH domain-containing protein 4 (Hepatocellular carcinoma-associated protein 10/11) (PAST homolog 4)	4100600000	107
F7I8U4	ACBD3	ACBD3	Q9H3P7	Golgi resident protein GCP60 (Acyl-CoA-binding domain-containing protein 3) (Golgi complex-associated protein 1) (GOCAP1) (Golgi phosphoprotein 1) (GOLPH1) (PBR- and PKA-associated protein 7) (Peripheral benzodiazepine receptor-associated protein PAP7) [Cleaved into: Golgi resident protein GCP60, N-terminally processed]	4096200000	123
U3DHH0;F6RFH0	;RNASET2	RNASET2	O00584	Ribonuclease T2 (EC 4.6.1.19) (Ribonuclease 6)	4095300000	88
F7I8U3	NUDT21	NUDT21	O43809	Cleavage and polyadenylation specificity factor subunit 5 (Cleavage and polyadenylation specificity factor 25 kDa subunit) (CPSF 25 kDa subunit) (Cleavage factor Im complex 25 kDa subunit) (CFIm25) (Nucleoside diphosphate-linked moiety X motif 21) (Nudix motif 21) (Nudix hydrolase 21) (Pre-mRNA cleavage factor Im 68 kDa subunit)	4083800000	86
F7HB26	RAB23	RAB23	Q9ULC3	Ras-related protein Rab-23	4082900000	93
U3EGS0;U3CPK8;F7I2K9	STAU1	STAU1	O95793	Double-stranded RNA-binding protein Staufen homolog 1	4073100000	104
Q8HFF1;Q8HFF0;Q7YAH8;E1CJB2	COII;COX2	COII;COX2	P00403	Cytochrome c oxidase subunit 2 (EC 7.1.1.9) (Cytochrome c oxidase polypeptide II)	4070100000	40
U3EQR6;A0A2R8MK63;A0A2R8MD14	;LOC100400759;TSN	TSN	Q15631	Translin (EC 3.1.-.-) (Component 3 of promoter of RISC) (C3PO)	4066300000	100
F6Q451	PPP1R14B	PPP1R14B	Q96C90	Protein phosphatase 1 regulatory subunit 14B (Phospholipase C-beta-3 neighbouring gene protein)	4056900000	46
F7GUE5;F7H4I1;A0A5F4W7D2	;TAF15	TAF15	Q92804	TATA-binding protein-associated factor 2N (68 kDa TATA-binding protein-associated factor) (TAF(II)68) (TAFII68) (RNA-binding protein 56)	4026700000	72
U3CLA1;A0A2R8MVJ0;A0A2R8P1U5;A0A2R8M3W3;A0A2R8PAK0	AP2S1	AP2S1	P53680	AP-2 complex subunit sigma (Adaptor protein complex AP-2 subunit sigma) (Adaptor-related protein complex 2 subunit sigma) (Clathrin assembly protein 2 sigma small chain) (Clathrin coat assembly protein AP17) (Clathrin coat-associated protein AP17) (HA2 17 kDa subunit) (Plasma membrane adaptor AP-2 17 kDa protein) (Sigma2-adaptin)	4026300000	48
A0A5F4W3D7;U3D5H3;A0A2R8MC52;F7AEQ3;F7GWP8;F7GRV3;A0A5F4WM03;A0A5F4W771	RPS6KA3	RPS6KA3	P51812	Ribosomal protein S6 kinase alpha-3 (S6K-alpha-3) (EC 2.7.11.1) (90 kDa ribosomal protein S6 kinase 3) (p90-RSK 3) (p90RSK3) (Insulin-stimulated protein kinase 1) (ISPK-1) (MAP kinase-activated protein kinase 1b) (MAPK-activated protein kinase 1b) (MAPKAP kinase 1b) (MAPKAPK-1b) (Ribosomal S6 kinase 2) (RSK-2) (pp90RSK2)	4020700000	108
F7IS21;F7IJZ1;F6W4Q9;U3DIM9;F7HP39	LDLR	LDLR	P01130	Low-density lipoprotein receptor (LDL receptor)	4020600000	5
U3DH81;U3BW60	UFM1	UFM1	P61960	Ubiquitin-fold modifier 1	4017500000	43
A0A5F4W0F1		N/A	N/A	N/A	3985400000	73
F7F0A5	TIMM9	TIMM9	Q9Y5J7	Mitochondrial import inner membrane translocase subunit Tim9	3971200000	84
U3FCJ6	AP3M1	AP3M1	Q9Y2T2	AP-3 complex subunit mu-1 (AP-3 adaptor complex mu3A subunit) (Adaptor-related protein complex 3 subunit mu-1) (Mu-adaptin 3A) (Mu3A-adaptin)	3969700000	107
U3DJD5;U3ED26;F7I2Z8	NUDT4	NUDT4	Q9NZJ9	Diphosphoinositol polyphosphate phosphohydrolase 2 (DIPP-2) (EC 3.6.1.52) (Diadenosine 5',5'''-P1,P6-hexaphosphate hydrolase 2) (Nucleoside diphosphate-linked moiety X motif 4) (Nudix motif 4)	3964000000	79
F7FPD9;F7FPC0	KPNA6	KPNA6	O60684	Importin subunit alpha-7 (Karyopherin subunit alpha-6)	3962400000	147
F7I3H4;F7GIF7	CHMP5	CHMP5	Q9NZZ3	Charged multivesicular body protein 5 (Chromatin-modifying protein 5) (SNF7 domain-containing protein 2) (Vacuolar protein sorting-associated protein 60) (Vps60) (hVps60)	3962400000	73
U3DV56;A0A5F4WF02;F7HG79;A6MKY0	;WDR61	WDR61	Q9GZS3	WD repeat-containing protein 61 (Meiotic recombination REC14 protein homolog) (SKI8 homolog) (Ski8) [Cleaved into: WD repeat-containing protein 61, N-terminally processed]	3951800000	102
U3BGX9;U3FKJ2;U3BAR5	NXN	NXN	Q6DKJ4	Nucleoredoxin (EC 1.8.1.8)	3949700000	118
F6YWH5;F7D5V5;U3FGV8	NDUFS2	NDUFS2	O75306	NADH dehydrogenase [ubiquinone] iron-sulfur protein 2, mitochondrial (EC 7.1.1.2) (Complex I-49kD) (CI-49kD) (NADH-ubiquinone oxidoreductase 49 kDa subunit)	3939500000	102
A0A5F4VTY6;A0A5F4WFL1;A0A5F4W667	AHNAK2	AHNAK2	Q8IVF2	Protein AHNAK2	3930200000	112
U3FIP1;A0A2R8N7T8;A0A5F4W1F4	PBLD	PBLD	P30039	Phenazine biosynthesis-like domain-containing protein (EC 5.1.-.-) (MAWD-binding protein) (MAWDBP) (Unknown protein 32 from 2D-page of liver tissue)	3919600000	119
U3DH76;U3BG69	NDUFV1	NDUFV1	P49821	NADH dehydrogenase [ubiquinone] flavoprotein 1, mitochondrial (EC 7.1.1.2) (Complex I-51kD) (CI-51kD) (NADH dehydrogenase flavoprotein 1) (NADH-ubiquinone oxidoreductase 51 kDa subunit)	3905500000	114
A0A2R8M4I3;F6XR88	SCPEP1	SCPEP1	Q9HB40	Retinoid-inducible serine carboxypeptidase (EC 3.4.16.-) (Serine carboxypeptidase 1)	3903900000	90
U3EZ43;F7CD03	GMFB	GMFB	P60983	Glia maturation factor beta (GMF-beta)	3902100000	82
U3DD61	IGF1R	IGF1R	P08069	Insulin-like growth factor 1 receptor (EC 2.7.10.1) (Insulin-like growth factor I receptor) (IGF-I receptor) (CD antigen CD221) [Cleaved into: Insulin-like growth factor 1 receptor alpha chain; Insulin-like growth factor 1 receptor beta chain]	3901000000	79
U3FPA5;U3CH13;U3DNG8;F6PPP0;U3CN61;U3DV15;F6PPI0	ATP6V0A1	ATP6V0A1	Q93050	V-type proton ATPase 116 kDa subunit a1 (V-ATPase 116 kDa subunit a1) (Clathrin-coated vesicle/synaptic vesicle proton pump 116 kDa subunit) (Vacuolar adenosine triphosphatase subunit Ac116) (Vacuolar proton pump subunit 1) (Vacuolar proton translocating ATPase 116 kDa subunit a isoform 1)	3894800000	114
F7I4I9;F7I4G5	SARNP	SARNP	P82979	SAP domain-containing ribonucleoprotein (Cytokine-induced protein of 29 kDa) (Nuclear protein Hcc-1) (Proliferation-associated cytokine-inducible protein CIP29)	3894100000	53
F6THS7;A0A5F4W9X4	ATP1B1	ATP1B1	P05026	Sodium/potassium-transporting ATPase subunit beta-1 (Sodium/potassium-dependent ATPase subunit beta-1)	3890500000	71
U3E0B4;A0A5F4VUY3	LYPLA2	LYPLA2	O95372	Acyl-protein thioesterase 2 (APT-2) (EC 3.1.2.-) (Lysophospholipase II) (LPL-II) (LysoPLA II)	3890300000	77
U3DWH0;H9KX24	UBA5	UBA5	Q9GZZ9	Ubiquitin-like modifier-activating enzyme 5 (Ubiquitin-activating enzyme 5) (ThiFP1) (UFM1-activating enzyme) (Ubiquitin-activating enzyme E1 domain-containing protein 1)	3876000000	102
U3F318;U3F882;A0A2R8M2E2;F7EMM8;U3CYS9;U3B5H4;F7G655;A0A2R8MPK3	BCLAF1	BCLAF1	Q9NYF8	Bcl-2-associated transcription factor 1 (Btf) (BCLAF1 and THRAP3 family member 1)	3872700000	101
F6Z4V2;A0A5F4W4S1	GORASP2	GORASP2	Q9H8Y8	Golgi reassembly-stacking protein 2 (GRS2) (Golgi phosphoprotein 6) (GOLPH6) (Golgi reassembly-stacking protein of 55 kDa) (GRASP55) (p59)	3872400000	84
U3DIV9;A0A5F4WCK1	RER1	RER1	O15258	Protein RER1	3862300000	36
U3E9P5	SPG20	SPG20	Q8N0X7	Spartin (Spastic paraplegia 20 protein) (Trans-activated by hepatitis C virus core protein 1)	3862300000	83
A0A2R8PJW7;F6RA80	RAB11FIP5	RAB11FIP5	Q9BXF6	Rab11 family-interacting protein 5 (Rab11-FIP5) (Gamma-SNAP-associated factor 1) (Gaf-1) (Phosphoprotein pp75) (Rab11-interacting protein Rip11)	3849400000	111
F7HZ59;U3FL54;F6ZXB5;U3DDZ5;U3EFG5;U3FGW5;F7BG93;A0A5K1UK61;F7HVD8;F7FDC4	APP	APP	P05067	Amyloid-beta precursor protein (APP) (ABPP) (APPI) (Alzheimer disease amyloid protein) (Amyloid precursor protein) (Amyloid-beta A4 protein) (Cerebral vascular amyloid peptide) (CVAP) (PreA4) (Protease nexin-II) (PN-II) [Cleaved into: N-APP; Soluble APP-alpha (S-APP-alpha); Soluble APP-beta (S-APP-beta); C99 (Beta-secretase C-terminal fragment) (Beta-CTF); Amyloid-beta protein 42 (Abeta42) (Beta-…	3849400000	73
U3CJW7	ENOPH1	ENOPH1	Q9UHY7	Enolase-phosphatase E1 (EC 3.1.3.77) (2,3-diketo-5-methylthio-1-phosphopentane phosphatase) (MASA homolog)	3846600000	123
U3D5W8	CUTA	CUTA	O60888	Protein CutA (Acetylcholinesterase-associated protein) (Brain acetylcholinesterase putative membrane anchor)	3840300000	64
F7EH08;F7I1J4;F7D6J4;F7H0X7;F7HII0;F7D653	FXR1	FXR1	P51114	Fragile X mental retardation syndrome-related protein 1 (hFXR1p)	3829800000	101
A0A2R8MNT4		N/A	N/A	N/A	3827700000	18
F7DE21;U3B7L1;U3E7P5;U3F8Z2;U3D0V7;F7DGV5;A0A5F4W8H7;A0A5F4WIF1	;SNRPB;SNRPN	SNRPB;SNRPN	P14678	Small nuclear ribonucleoprotein-associated proteins B and B' (snRNP-B) (Sm protein B/B') (Sm-B/B') (SmB/B')	3821400000	54
U3D3L7;F6THY6	RDX	RDX	P35241	Radixin	3803400000	97
U3DY75	RAB21	RAB21	Q9UL25	Ras-related protein Rab-21	3784700000	75
F7IPW8;U3B6H3;F7DZL3	HSPA4L	HSPA4L	O95757	Heat shock 70 kDa protein 4L (Heat shock 70-related protein APG-1) (Osmotic stress protein 94)	3783600000	114
U3CLX4;U3DQ20;F7I1C7	SUB1	SUB1	P53999	Activated RNA polymerase II transcriptional coactivator p15 (Positive cofactor 4) (PC4) (SUB1 homolog) (p14)	3783000000	64
U3DSB3;F7D867	SNRNP70	SNRNP70	P08621	U1 small nuclear ribonucleoprotein 70 kDa (U1 snRNP 70 kDa) (U1-70K) (snRNP70)	3774100000	93
F6XZK7	COPS6	COPS6	Q7L5N1	COP9 signalosome complex subunit 6 (SGN6) (Signalosome subunit 6) (JAB1-containing signalosome subunit 6) (MOV34 homolog) (Vpr-interacting protein) (hVIP)	3773700000	89
U3FCZ1;U3FRZ0	HOOK3	HOOK3	Q86VS8	Protein Hook homolog 3 (h-hook3) (hHK3)	3772600000	84
F7IG66;A0A5F4VZ85;A0A2R8NDZ2;U3CW96;A0A5F4WGY6;A0A2R8P7P1	TOR1AIP1	TOR1AIP1	Q5JTV8	Torsin-1A-interacting protein 1 (Lamin-associated protein 1B) (LAP1B)	3772100000	101
F7I9R6;F7ADV3	PRKAR2B	PRKAR2B	P31323	cAMP-dependent protein kinase type II-beta regulatory subunit	3771700000	167
F7ILU4;A0A5F4WM40;U3BI69;A0A5F4WJ74;A0A5F4WK21;U3CID4;F7I2X4;A0A5F4VQY8;A0A5F4W471	DNAJC13	DNAJC13	O75165	DnaJ homolog subfamily C member 13 (Required for receptor-mediated endocytosis 8) (RME-8)	3769100000	141
U3EPJ6;F7B5U0;U3EM98;F7BNS8;A0A2R8MW92;F7BPR0;F7C3Y5	TOM1L2	TOM1L2	Q6ZVM7	TOM1-like protein 2 (Target of Myb-like protein 2)	3768900000	113
F6YTF5;A0A5F4W810;A0A5F4W3M8	C1orf198	C1orf198	Q9H425	Uncharacterized protein C1orf198	3760500000	91
U3EX65;F6V7X0	;SLC25A1	SLC25A1	P53007	Tricarboxylate transport protein, mitochondrial (Citrate transport protein) (CTP) (Solute carrier family 25 member 1) (Tricarboxylate carrier protein)	3759600000	87
A0A2R8M4M2;U3B5C6;U3E713	GPS1	GPS1	Q13098	COP9 signalosome complex subunit 1 (SGN1) (Signalosome subunit 1) (G protein pathway suppressor 1) (GPS-1) (JAB1-containing signalosome subunit 1) (Protein MFH)	3756800000	138
A0A5K1VHP6;A0A5F4WD54;F6ZHU8;F6Z0I5;A0A5F4VWA3;A0A5F4W4I0	RAP1GDS1	RAP1GDS1	P52306	Rap1 GTPase-GDP dissociation stimulator 1 (Exchange factor smgGDS) (SMG GDS protein) (SMG P21 stimulatory GDP/GTP exchange protein)	3751800000	130
A0A2R8M325;U3ERA3;F7IIF8;F6YIP5;F7IG47	NUP93	NUP93	Q8N1F7	Nuclear pore complex protein Nup93 (93 kDa nucleoporin) (Nucleoporin Nup93)	3751100000	115
U3FGG2;U3DB08	AGL	AGL	P35573	Glycogen debranching enzyme (Glycogen debrancher) [Includes: 4-alpha-glucanotransferase (EC 2.4.1.25) (Oligo-1,4-1,4-glucantransferase); Amylo-alpha-1,6-glucosidase (Amylo-1,6-glucosidase) (EC 3.2.1.33) (Dextrin 6-alpha-D-glucosidase)]	3739600000	141
A0A2R8PDK3	SRPRB	SRPRB	Q9Y5M8	Signal recognition particle receptor subunit beta (SR-beta) (Protein APMCF1)	3736800000	83
F7GA69	ECPAS	ECPAS	Q5VYK3	Proteasome adapter and scaffold protein ECM29 (Ecm29 proteasome adapter and scaffold) (Proteasome-associated protein ECM29 homolog)	3734600000	184
U3CQB1;U3F0W7	SLC12A7	SLC12A7	Q9Y666	Solute carrier family 12 member 7 (Electroneutral potassium-chloride cotransporter 4) (K-Cl cotransporter 4)	3711900000	110
F7I541	OSBP	OSBP	P22059	Oxysterol-binding protein 1	3710300000	73
U3CNI2;A0A2R8NDM5;F6W2V9	ACP2	ACP2	P11117	Lysosomal acid phosphatase (LAP) (EC 3.1.3.2)	3707900000	70
U3ETD1;U3DLU5;F7GD24;U3EHQ0;U3E546	AKR7A2	AKR7A2;AKR7A3	O43488	Aflatoxin B1 aldehyde reductase member 2 (EC 1.1.1.n11) (AFB1 aldehyde reductase 1) (AFB1-AR 1) (Aldoketoreductase 7) (Succinic semialdehyde reductase) (SSA reductase)	3698400000	82
F7GD48	ARMCX2	ARMCX2	Q7L311	Armadillo repeat-containing X-linked protein 2 (ARM protein lost in epithelial cancers on chromosome X 2) (Protein ALEX2)	3695900000	89
U3CLL2;F7IMD1;U3EBH8;F6SYW8;F6SYZ5	STXBP1	STXBP1	P61764	Syntaxin-binding protein 1 (MUNC18-1) (N-Sec1) (Protein unc-18 homolog 1) (Unc18-1) (Protein unc-18 homolog A) (Unc-18A) (p67)	3690900000	107
U3DLJ0;F6PKW5;U3FMP0	FKBP8	FKBP8	Q14318	Peptidyl-prolyl cis-trans isomerase FKBP8 (PPIase FKBP8) (EC 5.2.1.8) (38 kDa FK506-binding protein) (38 kDa FKBP) (FKBP-38) (hFKBP38) (FK506-binding protein 8) (FKBP-8) (FKBPR38) (Rotamase)	3668000000	56
U3D795;A0A5F4VZG7	;NENF	NENF	Q9UMX5	Neudesin (Cell immortalization-related protein 2) (Neuron-derived neurotrophic factor) (Protein GIG47) (Secreted protein of unknown function) (SPUF protein)	3663000000	63
F6WBJ7;F6VSE7	RRAGC;RRAGD	RRAGC;RRAGD	Q9HB90	Ras-related GTP-binding protein C (Rag C) (RagC) (EC 3.6.5.-) (GTPase-interacting protein 2) (TIB929)	3658500000	114
F7IIM9;U3CUK7	DTX3L	DTX3L	Q8TDB6	E3 ubiquitin-protein ligase DTX3L (EC 2.3.2.27) (B-lymphoma- and BAL-associated protein) (Protein deltex-3-like) (RING-type E3 ubiquitin transferase DTX3L) (Rhysin-2) (Rhysin2)	3656200000	82
F7G9R1;A0A5F4VWX5;F7G9P9	RNF213	RNF213	Q63HN8	E3 ubiquitin-protein ligase RNF213 (EC 2.3.2.27) (EC 3.6.4.-) (ALK lymphoma oligomerization partner on chromosome 17) (Mysterin) (RING finger protein 213) (RING-type E3 ubiquitin transferase RNF213)	3655800000	170
U3B9K1;U3E4Y6;A0A2R8MEX2	LOC103796754;USMG5	USMG5	Q96IX5	ATP synthase membrane subunit DAPIT, mitochondrial (Diabetes-associated protein in insulin-sensitive tissues) (HCV F-transactivated protein 2) (Up-regulated during skeletal muscle growth protein 5)	3648300000	30
U3EQ25;H9KVX9;A0A2R8MMM7;A0A2R8N1P1;A0A2R8MV51	SNAP23	SNAP23	O00161	Synaptosomal-associated protein 23 (SNAP-23) (Vesicle-membrane fusion protein SNAP-23)	3645500000	104
U3CNU6;F7INU5;A0A5F4W281;F7EWV7	EPS8	EPS8	Q12929	Epidermal growth factor receptor kinase substrate 8	3644600000	96
U3EB87	NCLN	NCLN	Q969V3	Nicalin (Nicastrin-like protein)	3643400000	88
F7HWG2	PSMD9	PSMD9	O00233	26S proteasome non-ATPase regulatory subunit 9 (26S proteasome regulatory subunit p27)	3638000000	80
A0A2R8MLG1;F6UDB5;U3EHU1;A0A5F4VR04	ITM2B;RB1	ITM2B;RB1	Q9Y287	Integral membrane protein 2B (Immature BRI2) (imBRI2) (Protein E25B) (Transmembrane protein BRI) (Bri) [Cleaved into: BRI2, membrane form (Mature BRI2) (mBRI2); BRI2 intracellular domain (BRI2 ICD); BRI2C, soluble form; Bri23 peptide (Bri2-23) (ABri23) (C-terminal peptide) (P23 peptide)]	3632400000	44
F7HNL0;A0A5F4WFA7	FARP1	FARP1	Q9Y4F1	FERM, ARHGEF and pleckstrin domain-containing protein 1 (Chondrocyte-derived ezrin-like protein) (FERM, RhoGEF and pleckstrin domain-containing protein 1) (Pleckstrin homology domain-containing family C member 2) (PH domain-containing family C member 2)	3630000000	113
F6ZUD9;F6V468;U3DJS0;U3BWT1;F7IPB4	;RALY	RALY	Q9UKM9	RNA-binding protein Raly (Autoantigen p542) (Heterogeneous nuclear ribonucleoprotein C-like 2) (hnRNP core protein C-like 2) (hnRNP associated with lethal yellow protein homolog)	3626100000	69
A0A5F4WGD4;F6PVM1;U3ECP7;U3FUY4;U3CQI5;A0A5F4WKP4;A0A5F4WFY1	RAB3GAP2	RAB3GAP2	Q9H2M9	Rab3 GTPase-activating protein non-catalytic subunit (RGAP-iso) (Rab3 GTPase-activating protein 150 kDa subunit) (Rab3-GAP p150) (Rab3-GAP150) (Rab3-GAP regulatory subunit)	3623800000	134
U3DDP3;F7EC23;A0A2R8MR94;A0A2R8N8M7;U3DQW5;F7DY72;F7DYA7;A0A5F4W3L3;F7EQL2;A0A2R8P1U8;A0A5F4VZP4	ARFGAP1	ARFGAP1	Q8N6T3	ADP-ribosylation factor GTPase-activating protein 1 (ARF GAP 1) (ADP-ribosylation factor 1 GTPase-activating protein) (ARF1 GAP) (ARF1-directed GTPase-activating protein)	3617700000	92
U3EYY4;U3EWN0;A0A2R8P216	NCEH1	NCEH1	Q6PIU2	Neutral cholesterol ester hydrolase 1 (NCEH) (EC 3.1.1.-) (Arylacetamide deacetylase-like 1)	3612600000	76
U3DHT0;F7BZF5;F6V0Y0;A0A2R8MPM9	EIF3K	EIF3K	Q9UBQ5	Eukaryotic translation initiation factor 3 subunit K (eIF3k) (Eukaryotic translation initiation factor 3 subunit 12) (Muscle-specific gene M9 protein) (PLAC-24) (eIF-3 p25) (eIF-3 p28)	3611100000	90
U3EWW4;F7IB06;U3D889;F7IB14	NOP58	NOP58	Q9Y2X3	Nucleolar protein 58 (Nucleolar protein 5)	3606700000	124
U3FH05;F6YQT5;F7ECN1	RPE	RPE	Q96AT9	Ribulose-phosphate 3-epimerase (EC 5.1.3.1) (Ribulose-5-phosphate-3-epimerase)	3603700000	90
U3F2S2;U3CU52;A0A2R8MRJ0;F7I7B7	CAD	CAD	P27708	CAD protein [Includes: Glutamine-dependent carbamoyl-phosphate synthase (EC 6.3.5.5); Aspartate carbamoyltransferase (EC 2.1.3.2); Dihydroorotase (EC 3.5.2.3)]	3600400000	168
U3E5A3	CCDC47	CCDC47	Q96A33	Coiled-coil domain-containing protein 47 (Calumin)	3595300000	109
F7DR70;A0A2R8MRF0;F7DRT2;A0A2R8NFT6	HSPA12A	HSPA12A	O43301	Heat shock 70 kDa protein 12A	3594500000	132
U3EP20;A0A2R8NB89	GNB2L1;RACK1	GNB2L1;RACK1	P63244	Receptor of activated protein C kinase 1 (Cell proliferation-inducing gene 21 protein) (Guanine nucleotide-binding protein subunit beta-2-like 1) (Guanine nucleotide-binding protein subunit beta-like protein 12.3) (Human lung cancer oncogene 7 protein) (HLC-7) (Receptor for activated C kinase) (Small ribosomal subunit protein RACK1) [Cleaved into: Receptor of activated protein C kinase 1, N-termi…	3583600000	15
U3F0G6;A0A2R8MFI7;A0A2R8MQH8;A0A5F4WI57;A0A2R8PDU6;A0A2R8P4Y3;A0A5F4WIY1	;RAB18	RAB18	Q9NP72	Ras-related protein Rab-18	3559600000	65
F7H090;U3FIS8;F7HFQ9;F7H5B4;A0A5F4WHW9;F7E2Z3;A0A5F4VWF7;F7H054	IGF2BP2	IGF2BP2	Q9Y6M1	Insulin-like growth factor 2 mRNA-binding protein 2 (IGF2 mRNA-binding protein 2) (IMP-2) (Hepatocellular carcinoma autoantigen p62) (IGF-II mRNA-binding protein 2) (VICKZ family member 2)	3559400000	119
U3DAZ0;U3C199;A0A2R8MN80	;CAMK1D	CAMK1D	Q8IU85	Calcium/calmodulin-dependent protein kinase type 1D (EC 2.7.11.17) (CaM kinase I delta) (CaM kinase ID) (CaM-KI delta) (CaMKI delta) (CaMKID) (CaMKI-like protein kinase) (CKLiK)	3550600000	110
F7CBI8	CCDC22	CCDC22	O60826	Coiled-coil domain-containing protein 22	3545100000	123
U3DW20;U3CX58;A0A5F4VR92;A0A5K1VP76;A0A5K1VTB8;A0A5F4WD42;F6PTL8	CHID1	CHID1	Q9BWS9	Chitinase domain-containing protein 1 (Stabilin-1-interacting chitinase-like protein) (SI-CLP)	3542500000	77
F7AFN0;F7ECV0;A0A2R8MX49	HNRNPH1	HNRNPH1	P31943	Heterogeneous nuclear ribonucleoprotein H (hnRNP H) [Cleaved into: Heterogeneous nuclear ribonucleoprotein H, N-terminally processed]	3537600000	68
A0A2R8MBW0;F7IEX4	PAPSS1	PAPSS1	O43252	Bifunctional 3'-phosphoadenosine 5'-phosphosulfate synthase 1 (PAPS synthase 1) (PAPSS 1) (Sulfurylase kinase 1) (SK 1) (SK1) [Includes: Sulfate adenylyltransferase (EC 2.7.7.4) (ATP-sulfurylase) (Sulfate adenylate transferase) (SAT); Adenylyl-sulfate kinase (EC 2.7.1.25) (3'-phosphoadenosine-5'-phosphosulfate synthase) (APS kinase) (Adenosine-5'-phosphosulfate 3'-phosphotransferase) (Adenylylsul…	3537300000	134
F7DDP5	MYO1E	MYO1E	Q12965	Unconventional myosin-Ie (Myosin-Ic) (Unconventional myosin 1E)	3524000000	159
F7I3Y6;F7I3Z5;A0A2R8M6F3;F7I3Y8	VTA1	VTA1	Q9NP79	Vacuolar protein sorting-associated protein VTA1 homolog (Dopamine-responsive gene 1 protein) (DRG-1) (LYST-interacting protein 5) (LIP5) (SKD1-binding protein 1) (SBP1)	3520200000	86
A0A2R8NBZ2;F7GDW7	MAPK15	MAPK15	Q8TD08	Mitogen-activated protein kinase 15 (MAP kinase 15) (MAPK 15) (EC 2.7.11.24) (Extracellular signal-regulated kinase 7) (ERK-7) (Extracellular signal-regulated kinase 8) (ERK-8)	3518200000	12
U3FGL2;U3BQS6;U3FKV0;B0KWK3;U3EEP1;U3D370;F7FVI5	SF1	SF1	Q15637	Splicing factor 1 (Mammalian branch point-binding protein) (BBP) (mBBP) (Transcription factor ZFM1) (Zinc finger gene in MEN1 locus) (Zinc finger protein 162)	3511100000	92
U3BW72;A0A5F4W643;F6TUB8;A0A5F4W2H7	ALAD	ALAD	P13716	Delta-aminolevulinic acid dehydratase (ALADH) (EC 4.2.1.24) (Porphobilinogen synthase)	3505400000	70
U3CQ93;U3BIW7	IMPDH2	IMPDH2	P12268	Inosine-5'-monophosphate dehydrogenase 2 (IMP dehydrogenase 2) (IMPD 2) (IMPDH 2) (EC 1.1.1.205) (IMPDH-II)	3504000000	112
F7ADH2;A0A2R8N1U5;U3DQX3	MCAM	MCAM	P43121	Cell surface glycoprotein MUC18 (Cell surface glycoprotein P1H12) (Melanoma cell adhesion molecule) (Melanoma-associated antigen A32) (Melanoma-associated antigen MUC18) (S-endo 1 endothelial-associated antigen) (CD antigen CD146)	3502800000	74
A0A2R8MRP9;F6PTY0;U3DP76	;ATP6V1F	ATP6V1F	Q16864	V-type proton ATPase subunit F (V-ATPase subunit F) (V-ATPase 14 kDa subunit) (Vacuolar proton pump subunit F)	3500500000	70
F7EMN4;U3DCZ9	HNRNPF	HNRNPF	P52597	Heterogeneous nuclear ribonucleoprotein F (hnRNP F) (Nucleolin-like protein mcs94-1) [Cleaved into: Heterogeneous nuclear ribonucleoprotein F, N-terminally processed]	3475200000	81
U3EGR3;F6SQY1;F6SQU1	CRTAP	CRTAP	O75718	Cartilage-associated protein	3473400000	106
U3DD43;U3D8Q2;F7I7V4	U2AF2	U2AF2	P26368	Splicing factor U2AF 65 kDa subunit (U2 auxiliary factor 65 kDa subunit) (hU2AF(65)) (hU2AF65) (U2 snRNP auxiliary factor large subunit)	3472100000	98
U3C3X3	VAC14	VAC14	Q08AM6	Protein VAC14 homolog (Tax1-binding protein 2)	3470000000	102
U3FJG1;U3BF11;A0A2R8MYQ5;A0A5F4W8R8;F6RKD1	NT5C2	NT5C2	P49902	Cytosolic purine 5'-nucleotidase (EC 3.1.3.5) (Cytosolic 5'-nucleotidase II)	3465000000	115
U3D5X2	GAMT	GAMT	Q14353	Guanidinoacetate N-methyltransferase (EC 2.1.1.2)	3461800000	77
F7CVP1;A0A2R8MP17	;LOC100406481	UQCRH;UQCRHL	P07919	Cytochrome b-c1 complex subunit 6, mitochondrial (Complex III subunit 6) (Complex III subunit VIII) (Cytochrome c1 non-heme 11 kDa protein) (Mitochondrial hinge protein) (Ubiquinol-cytochrome c reductase complex 11 kDa protein)	3451000000	68
F7A6T5;A0A2R8PKT7;A0A2R8N0I7	EIF3J	EIF3J	O75822	Eukaryotic translation initiation factor 3 subunit J (eIF3j) (Eukaryotic translation initiation factor 3 subunit 1) (eIF-3-alpha) (eIF3 p35)	3445600000	76
A0A2R8PB10;A0A2R8MF48;F7HFM9;A0A2R8M563	IDH3B	IDH3B	O43837	Isocitrate dehydrogenase [NAD] subunit beta, mitochondrial (Isocitric dehydrogenase subunit beta) (NAD(+)-specific ICDH subunit beta)	3437000000	106
F7I3U8;F7I633	PSPC1	PSPC1	Q8WXF1	Paraspeckle component 1 (Paraspeckle protein 1)	3429200000	100
U3EKQ4	ACAA1	ACAA1	P09110	3-ketoacyl-CoA thiolase, peroxisomal (EC 2.3.1.16) (Acetyl-CoA acyltransferase) (Beta-ketothiolase) (Peroxisomal 3-oxoacyl-CoA thiolase)	3428500000	96
U3FH91;U3D7C3;F7I5C2;A0A5F4VUL3	SERPINE1	SERPINE1	P05121	Plasminogen activator inhibitor 1 (PAI) (PAI-1) (Endothelial plasminogen activator inhibitor) (Serpin E1)	3424800000	68
F6R9P7;U3C9L0;F6XLE9;A0A2R8N9T8	HRAS	HRAS	P01112	GTPase HRas (EC 3.6.5.2) (H-Ras-1) (Ha-Ras) (Transforming protein p21) (c-H-ras) (p21ras) [Cleaved into: GTPase HRas, N-terminally processed]	3422400000	74
B0KWF1;F6VY03;F6VY34;A0A5K1VSV9;A0A2R8MCK1;F7AE72	PPP2R4;PTPA	PPP2R4;PTPA	Q15257	Serine/threonine-protein phosphatase 2A activator (EC 5.2.1.8) (PP2A, subunit B', PR53 isoform) (Phosphotyrosyl phosphatase activator) (PTPA) (Serine/threonine-protein phosphatase 2A regulatory subunit 4) (Serine/threonine-protein phosphatase 2A regulatory subunit B')	3417300000	81
U3EWW9;A0A2R8M5J0;F7BS66	SDCBP	SDCBP	O00560	Syntenin-1 (Melanoma differentiation-associated protein 9) (MDA-9) (Pro-TGF-alpha cytoplasmic domain-interacting protein 18) (TACIP18) (Scaffold protein Pbp1) (Syndecan-binding protein 1)	3413800000	90
F7GD88	ARMCX3	ARMCX3	Q9UH62	Armadillo repeat-containing X-linked protein 3 (ARM protein lost in epithelial cancers on chromosome X 3) (Protein ALEX3)	3411500000	87
F6UQF1	RHEB	RHEB	Q15382	GTP-binding protein Rheb (Ras homolog enriched in brain)	3401200000	68
U3ENF9	SPATS2L	SPATS2L	Q9NUQ6	SPATS2-like protein (DNA polymerase-transactivated protein 6) (Stress granule and nucleolar protein) (SGNP)	3399100000	96
U3D7E0;F7B008;U3EX84	SRP68	SRP68	Q9UHB9	Signal recognition particle subunit SRP68 (SRP68) (Signal recognition particle 68 kDa protein)	3394600000	120
U3DFK4;A0A5F4VTE3;U3D5V2	RAB3GAP1	RAB3GAP1	Q15042	Rab3 GTPase-activating protein catalytic subunit (RAB3 GTPase-activating protein 130 kDa subunit) (Rab3-GAP p130) (Rab3-GAP)	3394500000	125
F7BHJ3	CDK3	CDK3	Q00526	Cyclin-dependent kinase 3 (EC 2.7.11.22) (Cell division protein kinase 3)	3383200000	15
F7I817;U3F4Z0;F7CWB9;A0A5F4W056;A0A5F4VS94;U3FV52;F7F935;A0A2R8MEF5;A0A5F4WM43	PCCA	PCCA	P05165	Propionyl-CoA carboxylase alpha chain, mitochondrial (PCCase subunit alpha) (EC 6.4.1.3) (Propanoyl-CoA:carbon dioxide ligase subunit alpha)	3381600000	97
F7GRQ6	SEC16A	SEC16A	O15027	Protein transport protein Sec16A (SEC16 homolog A) (p250)	3368800000	86
F7ITD1;U3DW22	SPPL2A	SPPL2A	Q8TCT8	Signal peptide peptidase-like 2A (SPP-like 2A) (SPPL2a) (EC 3.4.23.-) (Intramembrane protease 3) (IMP-3) (Presenilin-like protein 2)	3364600000	32
A0A2R8MGU1;A0A2R8MM32;A0A2R8M9V0		ATP5MF	P56134	ATP synthase subunit f, mitochondrial (ATP synthase membrane subunit f)	3364100000	46
U3E4G7	UBQLN2	UBQLN2	Q9UHD9	Ubiquilin-2 (Chap1) (DSK2 homolog) (Protein linking IAP with cytoskeleton 2) (PLIC-2) (hPLIC-2) (Ubiquitin-like product Chap1/Dsk2)	3363900000	67
U3CC94;F7CNX9	GMPPB	GMPPB	Q9Y5P6	Mannose-1-phosphate guanyltransferase beta (EC 2.7.7.13) (GDP-mannose pyrophosphorylase B) (GTP-mannose-1-phosphate guanylyltransferase beta)	3363800000	89
U3FCQ0	PTMA	PTMA	P06454	Prothymosin alpha [Cleaved into: Prothymosin alpha, N-terminally processed; Thymosin alpha-1]	3357700000	17
F7IQR6;A0A2R8NAC5	GRB2	GRB2	P62993	Growth factor receptor-bound protein 2 (Adapter protein GRB2) (Protein Ash) (SH2/SH3 adapter GRB2)	3347900000	91
A0A5F4WB38	PPIL1	PPIL1	Q9Y3C6	Peptidyl-prolyl cis-trans isomerase-like 1 (PPIase) (EC 5.2.1.8) (Rotamase PPIL1)	3339200000	31
F7C1Q2;F7CH85;A0A5F4VQJ5	INF2	INF2	Q27J81	Inverted formin-2 (HBEBP2-binding protein C)	3339200000	95
Q2I825;A0A2R8MHN3	GCLM	GCLM	P48507	Glutamate--cysteine ligase regulatory subunit (GCS light chain) (Gamma-ECS regulatory subunit) (Gamma-glutamylcysteine synthetase regulatory subunit) (Glutamate--cysteine ligase modifier subunit)	3332500000	60
U3EF74;U3FL25	AP1G1	AP1G1	O43747	AP-1 complex subunit gamma-1 (Adaptor protein complex AP-1 subunit gamma-1) (Adaptor-related protein complex 1 subunit gamma-1) (Clathrin assembly protein complex 1 gamma-1 large chain) (Gamma1-adaptin) (Golgi adaptor HA1/AP1 adaptin subunit gamma-1)	3329400000	92
A0A2R8P5U0	MXRA7	MXRA7	P84157	Matrix-remodeling-associated protein 7	3311300000	71
A0A2R8PE39;U3F228;U3EKL5	TRAP1	TRAP1	Q12931	Heat shock protein 75 kDa, mitochondrial (HSP 75) (TNFR-associated protein 1) (Tumor necrosis factor type 1 receptor-associated protein) (TRAP-1)	3310500000	119
F7GIV2	STRN	STRN	O43815	Striatin	3299500000	81
F7CFP7;U3DL17;A0A2R8M8U4	UBE2M	UBE2M	P61081	NEDD8-conjugating enzyme Ubc12 (EC 2.3.2.-) (NEDD8 carrier protein) (Ubiquitin-conjugating enzyme E2 M)	3297600000	46
A0A2R8MBZ9	CGNL1	CGNL1	Q0VF96	Cingulin-like protein 1 (Junction-associated coiled-coil protein) (Paracingulin)	3292200000	112
F6ZBG9;A0A5F4WIM2;F6ZBG2	SLK	SLK	Q9H2G2	STE20-like serine/threonine-protein kinase (STE20-like kinase) (hSLK) (EC 2.7.11.1) (CTCL tumor antigen se20-9) (STE20-related serine/threonine-protein kinase) (STE20-related kinase) (Serine/threonine-protein kinase 2)	3286100000	128
F6V9N6	LUZP1	LUZP1	Q86V48	Leucine zipper protein 1	3279100000	83
U3B634;F6YKP5;F6YKA0;A0A2R8MXR2;F7A427;A0A2R8MDF4	ASPH	ASPH	Q12797	Aspartyl/asparaginyl beta-hydroxylase (EC 1.14.11.16) (Aspartate beta-hydroxylase) (ASP beta-hydroxylase) (Peptide-aspartate beta-dioxygenase)	3272000000	68
A0A5F4WGD5;A0A5F4VSW0;U3ELJ1;A0A5F4WGN4;F6YCH0;F6YCA9	ACADSB	ACADSB	P45954	Short/branched chain specific acyl-CoA dehydrogenase, mitochondrial (SBCAD) (EC 1.3.8.5) (2-methyl branched chain acyl-CoA dehydrogenase) (2-MEBCAD) (2-methylbutyryl-coenzyme A dehydrogenase) (2-methylbutyryl-CoA dehydrogenase)	3252000000	107
F6QF99		PKM	P14618	Pyruvate kinase PKM (EC 2.7.1.40) (Cytosolic thyroid hormone-binding protein) (CTHBP) (Opa-interacting protein 3) (OIP-3) (Pyruvate kinase 2/3) (Pyruvate kinase muscle isozyme) (Thyroid hormone-binding protein 1) (THBP1) (Tumor M2-PK) (p58)	3241200000	3
U3DAB6	FAF2	FAF2	Q96CS3	FAS-associated factor 2 (Protein ETEA) (UBX domain-containing protein 3B) (UBX domain-containing protein 8)	3235700000	94
F6TSQ1	MYL6	MYL6	P60660	Myosin light polypeptide 6 (17 kDa myosin light chain) (LC17) (Myosin light chain 3) (MLC-3) (Myosin light chain alkali 3) (Myosin light chain A3) (Smooth muscle and nonmuscle myosin light chain alkali 6)	3235000000	73
F7BZF0;F7BZZ4	TMEM106B	TMEM106B	Q9NUM4	Transmembrane protein 106B	3226200000	34
F7FEZ7		N/A	N/A	N/A	3224100000	15
F7IFM9	BPGM	BPGM	P07738	Bisphosphoglycerate mutase (BPGM) (EC 5.4.2.4) (2,3-bisphosphoglycerate mutase, erythrocyte) (2,3-bisphosphoglycerate synthase) (EC 5.4.2.11) (2,3-diphosphoglycerate mutase) (DPGM) (BPG-dependent PGAM)	3223500000	86
A0A2R8ND44;A0A2R8M848		PGRMC2	O15173	Membrane-associated progesterone receptor component 2 (Progesterone membrane-binding protein) (Steroid receptor protein DG6)	3219800000	54
F7IFM0;A0A2R8MFX8	RAB31	RAB31	Q13636	Ras-related protein Rab-31 (Ras-related protein Rab-22B)	3218600000	73
A0A5F4W444;A0A2R8MA64	MCFD2	MCFD2	Q8NI22	Multiple coagulation factor deficiency protein 2 (Neural stem cell-derived neuronal survival protein)	3209900000	27
A0A5F4VS31;A0A5F4W8G9;F7EUA3	XIRP2	XIRP2	A4UGR9	Xin actin-binding repeat-containing protein 2 (Beta-xin) (Cardiomyopathy-associated protein 3) (Xeplin)	3209100000	2
U3D5G3;F6Z536;A0A2R8PG33;U3BRF1;U3FST7;A0A2R8PKA5;A0A2R8MM58;A0A2R8PM64;A0A2R8M5X5	UBE2D2;UBE2D3	UBE2D2;UBE2D3	P62837	Ubiquitin-conjugating enzyme E2 D2 (EC 2.3.2.23) ((E3-independent) E2 ubiquitin-conjugating enzyme D2) (EC 2.3.2.24) (E2 ubiquitin-conjugating enzyme D2) (Ubiquitin carrier protein D2) (Ubiquitin-conjugating enzyme E2(17)KB 2) (Ubiquitin-conjugating enzyme E2-17 kDa 2) (Ubiquitin-protein ligase D2) (p53-regulated ubiquitin-conjugating enzyme 1)	3205200000	54
F7F6Q4;F7F6C8	COL5A2	COL5A2	P05997	Collagen alpha-2(V) chain	3204100000	91
U3DCP8;U3CAT8;U3BZ04;U3F3M0;U3EAI5;U3FYA2;F7HD84;F7HIE4	ATXN2L	ATXN2L	Q8WWM7	Ataxin-2-like protein (Ataxin-2 domain protein) (Ataxin-2-related protein)	3192300000	89
A0A5F4WA86;U3DQ11;U3CBX9;U3D154;F7HSZ9	;BAG6	BAG6	P46379	Large proline-rich protein BAG6 (BAG family molecular chaperone regulator 6) (BCL2-associated athanogene 6) (BAG-6) (HLA-B-associated transcript 3) (Protein G3) (Protein Scythe)	3175600000	104
U3BFT8;U3E2G4;U3D5V0	FN3KRP	FN3KRP	Q9HA64	Ketosamine-3-kinase (EC 2.7.1.172) (Fructosamine-3-kinase-related protein) (FN3K-RP) (FN3K-related protein) (Protein-psicosamine 3-kinase FN3KRP) (EC 2.7.1.-)	3175000000	83
U3DBP8;A0A5F4WCX8;H9KW12	MPST	MPST	P25325	3-mercaptopyruvate sulfurtransferase (MST) (EC 2.8.1.2)	3172400000	87
U3F3Q2;U3D6H6;A0A5F4VYV2;A0A5K1UCS6	LZTFL1	LZTFL1	Q9NQ48	Leucine zipper transcription factor-like protein 1	3171300000	63
U3F211	GSTM1	GSTM1	P09488	Glutathione S-transferase Mu 1 (EC 2.5.1.18) (GST HB subunit 4) (GST class-mu 1) (GSTM1-1) (GSTM1a-1a) (GSTM1b-1b) (GTH4)	3168500000	19
U3D1B8;A0A2R8MM95;F7I1V5	HSD17B10	HSD17B10	Q99714	3-hydroxyacyl-CoA dehydrogenase type-2 (EC 1.1.1.35) (17-beta-hydroxysteroid dehydrogenase 10) (17-beta-HSD 10) (EC 1.1.1.51) (2-methyl-3-hydroxybutyryl-CoA dehydrogenase) (MHBD) (3-hydroxy-2-methylbutyryl-CoA dehydrogenase) (EC 1.1.1.178) (3-hydroxyacyl-CoA dehydrogenase type II) (Endoplasmic reticulum-associated amyloid beta-peptide-binding protein) (Mitochondrial ribonuclease P protein 2) (Mit…	3167000000	112
F6Z6K8	SNTB2	SNTB2	Q13425	Beta-2-syntrophin (59 kDa dystrophin-associated protein A1 basic component 2) (Syntrophin-3) (SNT3) (Syntrophin-like) (SNTL)	3154800000	108
F7IEW6;F7ILZ8;A0A2R8MHT0	SLC12A4	SLC12A4	Q9UP95	Solute carrier family 12 member 4 (Electroneutral potassium-chloride cotransporter 1) (Erythroid K-Cl cotransporter 1) (hKCC1)	3153100000	117
U3FM73	UBE2Z	UBE2Z	Q9H832	Ubiquitin-conjugating enzyme E2 Z (EC 2.3.2.23) (E2 ubiquitin-conjugating enzyme Z) (Uba6-specific E2 conjugating enzyme 1) (Use1) (Ubiquitin carrier protein Z) (Ubiquitin-protein ligase Z)	3152300000	104
F6SUZ3;A0A5F4WM50	ARL3	ARL3	P36405	ADP-ribosylation factor-like protein 3	3150400000	87
F7GPB8;A0A5F4WN34		N/A	N/A	N/A	3148100000	92
F7EAS4;F7EW78;A0A5F4W6S5;F7EAR3;F6PL11	MAPRE2	MAPRE2	Q15555	Microtubule-associated protein RP/EB family member 2 (APC-binding protein EB2) (End-binding protein 2) (EB2)	3138600000	85
U3EUE9;U3FUY8;F6ZCQ8;F6UIV3;A0A2R8MUJ2	;AP1M1	AP1M1	Q9BXS5	AP-1 complex subunit mu-1 (AP-mu chain family member mu1A) (Adaptor protein complex AP-1 subunit mu-1) (Adaptor-related protein complex 1 subunit mu-1) (Clathrin assembly protein complex 1 mu-1 medium chain 1) (Clathrin coat assembly protein AP47) (Clathrin coat-associated protein AP47) (Golgi adaptor HA1/AP1 adaptin mu-1 subunit) (Mu-adaptin 1) (Mu1A-adaptin)	3135300000	92
F7AMA4;A0A5F4W5T0;A0A5F4WB88	;S100A16	S100A16	Q96FQ6	Protein S100-A16 (Aging-associated gene 13 protein) (Protein S100-F) (S100 calcium-binding protein A16)	3133500000	45
U3EK78;A0A2R8MRE4;F7BBB2;A0A5K1VKE9	THBS2	THBS2	P35442	Thrombospondin-2	3109100000	102
U3EEK3;A0A5F4WEV6;A0A2R8M5R0;F7I236;A0A5F4W2C3;A0A2R8M338;F7I4H6;A0A5F4WJG0	GYG1	GYG1	P46976	Glycogenin-1 (GN-1) (GN1) (EC 2.4.1.186)	3100200000	81
A0A5F4VXC5;F7E9K6;U3D3Q8;A0A2R8P860;F7HVY0	SURF4	SURF4	O15260	Surfeit locus protein 4	3082800000	69
B0KWW4;A0A2R8PIV6	EMD	EMD	P50402	Emerin	3069200000	87
H9KVU2;A0A5F4W0S0;A0A5F4WF05	NHP2L1;SNU13	NHP2L1;SNU13	P55769	NHP2-like protein 1 (High mobility group-like nuclear protein 2 homolog 1) (OTK27) (SNU13 homolog) (hSNU13) (U4/U6.U5 small nuclear ribonucleoprotein SNU13) (U4/U6.U5 tri-snRNP 15.5 kDa protein) [Cleaved into: NHP2-like protein 1, N-terminally processed]	3066300000	51
F6X127;A6MK17;A6MK12	;STUB1	STUB1	Q9UNE7	E3 ubiquitin-protein ligase CHIP (EC 2.3.2.27) (Antigen NY-CO-7) (CLL-associated antigen KW-8) (Carboxy terminus of Hsp70-interacting protein) (RING-type E3 ubiquitin transferase CHIP) (STIP1 homology and U box-containing protein 1)	3065800000	89
U3DIQ5;U3EDT0;U3FID6	YAP1	YAP1	P46937	Transcriptional coactivator YAP1 (Yes-associated protein 1) (Protein yorkie homolog) (Yes-associated protein YAP65 homolog)	3065700000	64
F7HBT1;A6ML08		N/A	N/A	N/A	3064600000	67
U3CVJ4;U3DBW2;F7FQF4	CPT1A	CPT1A	P50416	Carnitine O-palmitoyltransferase 1, liver isoform (CPT1-L) (EC 2.3.1.21) (Carnitine O-palmitoyltransferase I, liver isoform) (CPT I) (CPTI-L) (Carnitine palmitoyltransferase 1A)	3063300000	92
F6ULQ9;F7FB53;F7D8A7;F7GMZ2;F6SWM1	CAP2	CAP2	P40123	Adenylyl cyclase-associated protein 2 (CAP 2)	3063000000	88
A0A5F4WER7;A0A5F4VW99;A0A5F4W6L8;A0A5F4WCZ8;U3DDK6;A0A5F4VUP1;A0A5F4WF68;A0A5F4VU60	PARP14	PARP14	Q460N5	Protein mono-ADP-ribosyltransferase PARP14 (EC 2.4.2.-) (ADP-ribosyltransferase diphtheria toxin-like 8) (ARTD8) (B aggressive lymphoma protein 2) (Poly [ADP-ribose] polymerase 14) (PARP-14)	3055900000	25
F7EEA2;A0A2R8M386	LANCL1	LANCL1	O43813	Glutathione S-transferase LANCL1 (EC 2.5.1.18) (40 kDa erythrocyte membrane protein) (p40) (LanC-like protein 1)	3051100000	86
F7GPY7	RAB10	RAB10	P61026	Ras-related protein Rab-10 (EC 3.6.5.2)	3047600000	62
F7IGZ2	NIPSNAP1	NIPSNAP1	Q9BPW8	Protein NipSnap homolog 1 (NipSnap1)	3047500000	73
F7GKU5;A0A2R8MZN3;U3FR98;U3DJC1;F7GKU8;H9KXS8	LOC100407930;NDUFA5	NDUFA5	Q16718	NADH dehydrogenase [ubiquinone] 1 alpha subcomplex subunit 5 (Complex I subunit B13) (Complex I-13kD-B) (CI-13kD-B) (NADH-ubiquinone oxidoreductase 13 kDa-B subunit)	3044300000	73
U3FS56;A0A5F4VXB9;A0A5F4W977;U3CYD5;A0A5F4W468	NAGA	NAGA	P17050	Alpha-N-acetylgalactosaminidase (EC 3.2.1.49) (Alpha-galactosidase B)	3039700000	77
F6WNL2	PYCR3	PYCR3	Q53H96	Pyrroline-5-carboxylate reductase 3 (P5C reductase 3) (P5CR 3) (EC 1.5.1.2) (Pyrroline-5-carboxylate reductase-like protein)	3039200000	75
F7CSJ4;A0A5F4WK14;F7CSG6	NRBP1	NRBP1	Q9UHY1	Nuclear receptor-binding protein	3034000000	83
F7GVW5;U3EQV7;A0A2R8MYZ5;A0A5F4W5Z8;A0A5F4W828	SNX9	SNX9	Q9Y5X1	Sorting nexin-9 (SH3 and PX domain-containing protein 1) (Protein SDP1) (SH3 and PX domain-containing protein 3A)	3033400000	76
U3EYD2;A0A2R8MUI6;F7GRE9;A0A2R8NB18;A0A2R8N198;A0A2R8MRI7;A0A5F4W937;A0A5F4WKU6;U3DWK8;U3C793	;HIST1H3D;LOC100385283;LOC100385831;LOC100386265;LOC100398205;LOC100413207	H3C1	P68431	Histone H3.1	3029400000	15
A0A2R8NFV7;F7DIF4;F7DIL0;U3FFM3;U3FST4;U3D151;U3EH82	IDH3G	IDH3G	P51553	Isocitrate dehydrogenase [NAD] subunit gamma, mitochondrial (Isocitric dehydrogenase subunit gamma) (NAD(+)-specific ICDH subunit gamma)	3012000000	71
U3DU13;U3FI02;U3FBX3;U3DJ99	SAFB;SAFB2	SAFB	Q15424	Scaffold attachment factor B1 (SAF-B) (SAF-B1) (HSP27 estrogen response element-TATA box-binding protein) (HSP27 ERE-TATA-binding protein)	3011100000	78
U3BRM2;F6SFK4;F6SFP6;A0A5F4W319	;EIF2S2	EIF2S2	P20042	Eukaryotic translation initiation factor 2 subunit 2 (Eukaryotic translation initiation factor 2 subunit beta) (eIF-2-beta)	3005500000	86
F6UZL4;A0A2R8PDD7	SNRPF	SNRPF	P62306	Small nuclear ribonucleoprotein F (snRNP-F) (Sm protein F) (Sm-F) (SmF)	3001000000	42
F7F5X4	CDC42BPB	CDC42BPB	Q9Y5S2	Serine/threonine-protein kinase MRCK beta (EC 2.7.11.1) (CDC42-binding protein kinase beta) (CDC42BP-beta) (DMPK-like beta) (Myotonic dystrophy kinase-related CDC42-binding kinase beta) (MRCK beta) (Myotonic dystrophy protein kinase-like beta)	2999700000	129
F7F808	SH3PXD2B	SH3PXD2B	A1X283	SH3 and PX domain-containing protein 2B (Adapter protein HOFI) (Factor for adipocyte differentiation 49) (Tyrosine kinase substrate with four SH3 domains)	2996700000	79
A0A2R8MYI4	MRI1	MRI1	Q9BV20	Methylthioribose-1-phosphate isomerase (M1Pi) (MTR-1-P isomerase) (EC 5.3.1.23) (Mediator of RhoA-dependent invasion) (S-methyl-5-thioribose-1-phosphate isomerase) (Translation initiation factor eIF-2B subunit alpha/beta/delta-like protein)	2995600000	73
U3EFP8;U3DBB1;U3DAZ7	TBCE	TBCE	Q15813	Tubulin-specific chaperone E (Tubulin-folding cofactor E)	2993500000	89
U3D175;F7I464;F7I480;A0A2R8MD02	LHPP	LHPP	Q9H008	Phospholysine phosphohistidine inorganic pyrophosphate phosphatase (hLHPP) (EC 3.1.3.-) (EC 3.6.1.1)	2991100000	85
F7E667;U3FTR0;A0A2R8MN25	FLOT2	FLOT2	Q14254	Flotillin-2 (Epidermal surface antigen) (ESA) (Membrane component chromosome 17 surface marker 1)	2985500000	90
A0A5F4W0I4;A0A2R8M9G1;U3C1G0;F7HU31;A0A5F4VTZ3;A0A5F4VY21;F7E1A3;A0A2R8MEB6	HIBCH	HIBCH	Q6NVY1	3-hydroxyisobutyryl-CoA hydrolase, mitochondrial (EC 3.1.2.4) (3-hydroxyisobutyryl-coenzyme A hydrolase) (HIB-CoA hydrolase) (HIBYL-CoA-H)	2978700000	110
U3EBH3;U3CLE4	RBM3	RBM3	P98179	RNA-binding protein 3 (RNA-binding motif protein 3) (RNPL)	2974300000	48
U3FHY9;F6VML1	HRSP12;RIDA	HRSP12;RIDA	P52758	2-iminobutanoate/2-iminopropanoate deaminase (EC 3.5.99.10) (14.5 kDa translational inhibitor protein) (hp14.5) (p14.5) (Heat-responsive protein 12) (Reactive intermediate imine deaminase A homolog) (Translation inhibitor L-PSP ribonuclease) (UK114 antigen homolog)	2969600000	61
U3AQ14	NDUFAB1	NDUFAB1	O14561	Acyl carrier protein, mitochondrial (ACP) (CI-SDAP) (NADH-ubiquinone oxidoreductase 9.6 kDa subunit)	2967300000	37
F7IIE2	GANAB	GANAB	Q14697	Neutral alpha-glucosidase AB (EC 3.2.1.207) (Alpha-glucosidase 2) (Glucosidase II subunit alpha)	2955000000	28
U3FP95;U3D378;F7G1L5;F7G1J9;U3FIJ4	GYS1	GYS1	P13807	Glycogen [starch] synthase, muscle (EC 2.4.1.11)	2952300000	91
U3B8W1;A0A5F4W0H3	ICAM1	ICAM1	P05362	Intercellular adhesion molecule 1 (ICAM-1) (Major group rhinovirus receptor) (CD antigen CD54)	2943800000	58
U3CD29;F7GUR3	XRN1	XRN1	Q8IZH2	5'-3' exoribonuclease 1 (EC 3.1.13.-) (Strand-exchange protein 1 homolog)	2940100000	12
F7ISF6;F7ISE1;F7IQ38	RAD23A	RAD23A	P54725	UV excision repair protein RAD23 homolog A (HR23A) (hHR23A)	2938200000	41
U3D9A0;U3DUY3;Q28333	HAGH	HAGH	Q16775	Hydroxyacylglutathione hydrolase, mitochondrial (EC 3.1.2.6) (Glyoxalase II) (Glx II)	2935800000	76
A0A2R8MQU0;U3D6D8	TM9SF3	TM9SF3	Q9HD45	Transmembrane 9 superfamily member 3 (EP70-P-iso) (SM-11044-binding protein)	2930700000	67
F6QK27;U3DPQ5;F7IIV9;F7IRT1;A0A5F4WFS8;F6UR26;F7IIV6	NDRG3	NDRG3	Q9UGV2	Protein NDRG3 (N-myc downstream-regulated gene 3 protein)	2930100000	78
F7HGA2;F7IPM5;F7HBD7;F7E9A9	;SUGT1	SUGT1	Q9Y2Z0	Protein SGT1 homolog (Protein 40-6-3) (Sgt1) (Suppressor of G2 allele of SKP1 homolog)	2928500000	70
F6X2B4;U3CBS1	GALK1	GALK1	P51570	Galactokinase (EC 2.7.1.6) (Galactose kinase)	2918900000	86
U3EA20;F7ID14;U3C7I5;A0A2R8PAQ7;F7I8C5;F7IFE4	UACA	UACA	Q9BZF9	Uveal autoantigen with coiled-coil domains and ankyrin repeats	2913400000	84
F6ZW21	P4HA1	P4HA1	P13674	Prolyl 4-hydroxylase subunit alpha-1 (4-PH alpha-1) (EC 1.14.11.2) (Procollagen-proline,2-oxoglutarate-4-dioxygenase subunit alpha-1)	2907000000	11
U3FNF8;U3FGB9;F7IQ41	GUSB	GUSB	P08236	Beta-glucuronidase (EC 3.2.1.31) (Beta-G1)	2890900000	81
F7BXR6	SLC25A12	SLC25A12	O75746	Calcium-binding mitochondrial carrier protein Aralar1 (Mitochondrial aspartate glutamate carrier 1) (Solute carrier family 25 member 12)	2886100000	100
F7FST7;A0A5F4WCC7		CLN5	O75503	Ceroid-lipofuscinosis neuronal protein 5 (Protein CLN5) [Cleaved into: Ceroid-lipofuscinosis neuronal protein 5, secreted form]	2883900000	53
F7B597;A0A5F4WFE0	NDUFA9	NDUFA9	Q16795	NADH dehydrogenase [ubiquinone] 1 alpha subcomplex subunit 9, mitochondrial (Complex I-39kD) (CI-39kD) (NADH-ubiquinone oxidoreductase 39 kDa subunit)	2880700000	92
Q32QL6;A0A2R8M9J0	GPX4	GPX4	P36969	Phospholipid hydroperoxide glutathione peroxidase (PHGPx) (EC 1.11.1.12) (Glutathione peroxidase 4) (GPx-4) (GSHPx-4)	2874300000	50
F7IMX4		PEG10	Q86TG7	Retrotransposon-derived protein PEG10 (Embryonal carcinoma differentiation-regulated protein) (Mammalian retrotransposon-derived protein 2) (Myelin expression factor 3-like protein 1) (MEF3-like protein 1) (Paternally expressed gene 10 protein) (Retrotransposon gag domain-containing protein 3) (Retrotransposon-derived gag-like polyprotein) (Ty3/Gypsy-like protein)	2867300000	52
F7CA15	TMEM109	TMEM109	Q9BVC6	Transmembrane protein 109 (Mitsugumin-23) (Mg23)	2866000000	30
U3DAD1;F7EX37	;ARPC5L	ARPC5L	Q9BPX5	Actin-related protein 2/3 complex subunit 5-like protein (Arp2/3 complex 16 kDa subunit 2) (ARC16-2)	2865700000	53
U3E4N1;U3FJU4;F6ZQF6	SRPR;SRPRA	SRPR;SRPRA	P08240	Signal recognition particle receptor subunit alpha (SR-alpha) (Docking protein alpha) (DP-alpha)	2862200000	100
U3EAI8;F7HWZ3;A0A5F4W7E7;F7HX04	GNPDA2	GNPDA2	Q8TDQ7	Glucosamine-6-phosphate isomerase 2 (EC 3.5.99.6) (Glucosamine-6-phosphate deaminase 2) (GNPDA 2) (GlcN6P deaminase 2) (Glucosamine-6-phosphate isomerase SB52)	2861400000	78
U3DCY9;U3BZ99;U3DN95;F7HJ07	;ENSA	ENSA	O43768	Alpha-endosulfine (ARPP-19e)	2861200000	52
F7IQ56;F7IQ82	DHRS7	DHRS7	Q9Y394	Dehydrogenase/reductase SDR family member 7 (EC 1.1.-.-) (Retinal short-chain dehydrogenase/reductase 4) (retSDR4) (Short chain dehydrogenase/reductase family 34C member 1)	2860500000	101
F6YAA9;F6Y960	IPO9	IPO9	Q96P70	Importin-9 (Imp9) (Ran-binding protein 9) (RanBP9)	2858900000	107
U3BL21	SERPINB9	SERPINB9	P50453	Serpin B9 (Cytoplasmic antiproteinase 3) (CAP-3) (CAP3) (Peptidase inhibitor 9) (PI-9)	2853900000	66
Q9N0M8;U3EMT5;U3DDD4;A0A5K1V1C5	;HSD17B7	HSD17B7	P56937	3-keto-steroid reductase/17-beta-hydroxysteroid dehydrogenase 7 (17-beta-hydroxysteroid dehydrogenase 7) (17-beta-HSD 7) (3-keto-steroid reductase) (EC 1.1.1.270) (Dihydrotestosterone oxidoreductase) (EC 1.1.1.210) (Estradiol 17-beta-dehydrogenase 7) (EC 1.1.1.62) (Short chain dehydrogenase/reductase family 37C member 1)	2847200000	65
A0A5F4W0G9;U3FDJ6	COL4A1	COL4A1	P02462	Collagen alpha-1(IV) chain [Cleaved into: Arresten]	2846600000	89
F7ICR4;A0A5F4WBJ8	;LSM3	LSM3	P62310	U6 snRNA-associated Sm-like protein LSm3	2839600000	52
U3F8C1;U3ELD5;F7IT14;A0A2R8P7L1;U3ARZ7	VPS18	VPS18	Q9P253	Vacuolar protein sorting-associated protein 18 homolog (hVPS18)	2838400000	47
A0A5F4VT12;U3DRS4;A0A5K1V7I2;U3DDQ0	NOP56	NOP56	O00567	Nucleolar protein 56 (Nucleolar protein 5A)	2837200000	132
B0KWI9;A0A5F4W2J4;A0A5F4WL95;F6T6M4;F6RK70;A6MK16	;DNPEP	DNPEP	Q9ULA0	Aspartyl aminopeptidase (EC 3.4.11.21)	2834000000	94
F6X977	GNG11	GNG11	P61952	Guanine nucleotide-binding protein G(I)/G(S)/G(O) subunit gamma-11	2833400000	43
A0A5F4WIU3;A0A5F4W707;A0A5F4WFT5;A0A5F4W159;F6TL15;A0A5F4WBZ4	COL15A1	COL15A1	P39059	Collagen alpha-1(XV) chain [Cleaved into: Restin (Endostatin-XV) (Related to endostatin) (Restin-I); Restin-2 (Restin-II); Restin-3 (Restin-III); Restin-4 (Restin-IV)]	2829800000	68
F6WEZ6;U3EFS3;F6XMV5;U3EY57;F6WF07	RTN3	RTN3	O95197	Reticulon-3 (Homolog of ASY protein) (HAP) (Neuroendocrine-specific protein-like 2) (NSP-like protein 2) (Neuroendocrine-specific protein-like II) (NSP-like protein II) (NSPLII)	2823900000	46
A0A2R8M4D6;F7GWB2	LAMTOR5	LAMTOR5	O43504	Ragulator complex protein LAMTOR5 (Hepatitis B virus X-interacting protein) (HBV X-interacting protein) (HBX-interacting protein) (Late endosomal/lysosomal adaptor and MAPK and MTOR activator 5)	2822400000	39
U3EUI0	TMED7	TMED7	Q9Y3B3	Transmembrane emp24 domain-containing protein 7 (p24 family protein gamma-3) (p24gamma3) (p27)	2806700000	52
F6ZGW0;F7AZZ1	JAM2	JAM2	P57087	Junctional adhesion molecule B (JAM-B) (Junctional adhesion molecule 2) (JAM-2) (Vascular endothelial junction-associated molecule) (VE-JAM) (CD antigen CD322)	2805200000	59
U3DUF3	HNRNPH1	HNRNPH1	P31943	Heterogeneous nuclear ribonucleoprotein H (hnRNP H) [Cleaved into: Heterogeneous nuclear ribonucleoprotein H, N-terminally processed]	2799700000	60
U3F866;F7BKT4;A0A2R8M9Y6	PIP4K2C	PIP4K2C	Q8TBX8	Phosphatidylinositol 5-phosphate 4-kinase type-2 gamma (EC 2.7.1.149) (Phosphatidylinositol 5-phosphate 4-kinase type II gamma) (PI(5)P 4-kinase type II gamma) (PIP4KII-gamma)	2791500000	103
A0A5F4VYX8;F7HX46;A0A5F4W025	MAGT1	MAGT1	Q9H0U3	Magnesium transporter protein 1 (MagT1) (Dolichyl-diphosphooligosaccharide--protein glycosyltransferase subunit MAGT1) (Oligosaccharyl transferase subunit MAGT1) (Implantation-associated protein) (IAP)	2791400000	40
F7IAR2;H9KWS6	;COPS5	COPS5	Q92905	COP9 signalosome complex subunit 5 (SGN5) (Signalosome subunit 5) (EC 3.4.-.-) (Jun activation domain-binding protein 1)	2777000000	85
F7IJP8	CLIC6	CLIC6	Q96NY7	Chloride intracellular channel protein 6 (Parchorin)	2772900000	58
A0A2R8MES3		N/A	N/A	N/A	2770900000	24
U3FEK2;U3DLE1	STT3B	STT3B	Q8TCJ2	Dolichyl-diphosphooligosaccharide--protein glycosyltransferase subunit STT3B (Oligosaccharyl transferase subunit STT3B) (STT3-B) (EC 2.4.99.18) (Source of immunodominant MHC-associated peptides homolog)	2767700000	82
F7ILA7;F7HXT5;A0A5F4VWK5	UFL1	UFL1	O94874	E3 UFM1-protein ligase 1 (EC 2.3.2.-) (E3 UFM1-protein transferase 1) (Multiple alpha-helix protein located at ER) (Novel LZAP-binding protein) (Regulator of C53/LZAP and DDRGK1)	2767300000	119
U3CVU2;U3DHJ0;F7IKX0	PLAA	PLAA	Q9Y263	Phospholipase A-2-activating protein (PLA2P) (PLAP)	2757100000	85
U3DMF4;U3CZT9;F6WJI7;F7CTF1	SGCD	SGCD	Q92629	Delta-sarcoglycan (Delta-SG) (35 kDa dystrophin-associated glycoprotein) (35DAG)	2756700000	54
A0A2R8MN94;A0A2R8MQB8	DPYSL3	DPYSL3	Q14195	Dihydropyrimidinase-related protein 3 (DRP-3) (Collapsin response mediator protein 4) (CRMP-4) (Unc-33-like phosphoprotein 1) (ULIP-1)	2751400000	24
A0A5F4WMQ1;F6XJQ8;F6XJW0;U3FP37;A0A2R8MRW6;A0A5F4VTW8	UAP1	UAP1	Q16222	UDP-N-acetylhexosamine pyrophosphorylase (Antigen X) (AGX) (Sperm-associated antigen 2) [Includes: UDP-N-acetylgalactosamine pyrophosphorylase (EC 2.7.7.83) (AGX-1); UDP-N-acetylglucosamine pyrophosphorylase (EC 2.7.7.23) (AGX-2)]	2743800000	92
U3CK32;U3EE91;U3E264	PLCD1	PLCD1	P51178	1-phosphatidylinositol 4,5-bisphosphate phosphodiesterase delta-1 (EC 3.1.4.11) (Phosphoinositide phospholipase C-delta-1) (Phospholipase C-III) (PLC-III) (Phospholipase C-delta-1) (PLC-delta-1)	2741800000	117
F7IFJ4;U3E7T0;A0A2R8MQ87	;B3GALTL	B3GALTL	Q6Y288	Beta-1,3-glucosyltransferase (Beta3Glc-T) (EC 2.4.1.-) (Beta 3-glucosyltransferase) (Beta-3-glycosyltransferase-like)	2739500000	71
U3FJU8;U3FJQ3;U3BC20;F7E975;F7EM30	APPL2	APPL2	Q8NEU8	DCC-interacting protein 13-beta (Dip13-beta) (Adapter protein containing PH domain, PTB domain and leucine zipper motif 2)	2735700000	86
U3F1Y5;F6XR73;A0A2R8PI49;F7D332	SIRT2	SIRT2	Q8IXJ6	NAD-dependent protein deacetylase sirtuin-2 (EC 2.3.1.286) (Regulatory protein SIR2 homolog 2) (SIR2-like protein 2)	2730000000	89
F6W2M2;A0A2R8MF09;U3FEX8;U3DAE7;F6VHH9;F6VHI7;A0A2R8NCE3;A0A5F4W3U2;A0A2R8M9P0;A0A2R8N8S7;A0A5F4W0X9	;EWSR1	EWSR1	Q01844	RNA-binding protein EWS (EWS oncogene) (Ewing sarcoma breakpoint region 1 protein)	2728300000	57
F6U7E1	GLT8D1	GLT8D1	Q68CQ7	Glycosyltransferase 8 domain-containing protein 1 (EC 2.4.1.-)	2726700000	25
F7HEV2;A0A2R8MDE8;F7HEU8;A0A2R8M539	SSR1	SSR1	P43307	Translocon-associated protein subunit alpha (TRAP-alpha) (Signal sequence receptor subunit alpha) (SSR-alpha)	2726400000	46
F7HVJ2	DNAJA2	DNAJA2	O60884	DnaJ homolog subfamily A member 2 (Cell cycle progression restoration gene 3 protein) (Dnj3) (Dj3) (HIRA-interacting protein 4) (Renal carcinoma antigen NY-REN-14)	2726100000	88
U3EDX7;F7I307	CSNK2B	CSNK2B	P67870	Casein kinase II subunit beta (CK II beta) (Phosvitin) (Protein G5a)	2724400000	68
A0A2R8MAN8;F6ZIZ6;F6W3G3;F6YJ85;F6QUZ4;A0A5F4W9X2	TSG101	TSG101	Q99816	Tumor susceptibility gene 101 protein (ESCRT-I complex subunit TSG101)	2721400000	60
U3FJB6;A0A5F4W9U5;A0A2R8MTX9;F6WVT2;F6WWW6	FSTL1	FSTL1	Q12841	Follistatin-related protein 1 (Follistatin-like protein 1)	2718300000	68
F6YY30;A0A5F4W8I2	AIP	AIP	O00170	AH receptor-interacting protein (AIP) (Aryl-hydrocarbon receptor-interacting protein) (HBV X-associated protein 2) (XAP-2) (Immunophilin homolog ARA9)	2718300000	75
A0A2R8M4A1	MAOA	MAOA	P21397	Amine oxidase [flavin-containing] A (EC 1.4.3.4) (Monoamine oxidase type A) (MAO-A)	2717000000	57
F6VUA7	PDGFRA	PDGFRA	P16234	Platelet-derived growth factor receptor alpha (PDGF-R-alpha) (PDGFR-alpha) (EC 2.7.10.1) (Alpha platelet-derived growth factor receptor) (Alpha-type platelet-derived growth factor receptor) (CD140 antigen-like family member A) (CD140a antigen) (Platelet-derived growth factor alpha receptor) (Platelet-derived growth factor receptor 2) (PDGFR-2) (CD antigen CD140a)	2715100000	83
F7ETK3	ANP32B	ANP32B	Q92688	Acidic leucine-rich nuclear phosphoprotein 32 family member B (Acidic protein rich in leucines) (Putative HLA-DR-associated protein I-2) (PHAPI2) (Silver-stainable protein SSP29)	2712600000	64
U3DL78;F7HYX9;A0A2R8PBK4	EIF3M	EIF3M	Q7L2H7	Eukaryotic translation initiation factor 3 subunit M (eIF3m) (Fetal lung protein B5) (hFL-B5) (PCI domain-containing protein 1)	2711800000	89
U3CGE9;U3E0Y2;A0A5F4WCE3;A0A2R8N085	BLVRB	BLVRB	P30043	Flavin reductase (NADPH) (FR) (EC 1.5.1.30) (Biliverdin reductase B) (BVR-B) (EC 1.3.1.24) (Biliverdin-IX beta-reductase) (Green heme-binding protein) (GHBP) (NADPH-dependent diaphorase) (NADPH-flavin reductase) (FLR)	2709000000	51
A0A5K1VUN1;F6UP24;F6UP51;A0A5F4W9P2	XPO7	XPO7	Q9UIA9	Exportin-7 (Exp7) (Ran-binding protein 16)	2707900000	120
U3BV46	EPM2AIP1	EPM2AIP1	Q7L775	EPM2A-interacting protein 1 (Laforin-interacting protein)	2704900000	84
U3EBW9;A0A5K1TYS5	PITPNA	PITPNA	Q00169	Phosphatidylinositol transfer protein alpha isoform (PI-TP-alpha) (PtdIns transfer protein alpha) (PtdInsTP alpha)	2700700000	57
F6YNR4;F6WJ12;F7CUJ3;A0A2R8M8L0;U3EN66;U3DHN1;F6YNY7	TMPO	TMPO	P42166	Lamina-associated polypeptide 2, isoform alpha (Thymopoietin isoform alpha) (TP alpha) (Thymopoietin-related peptide isoform alpha) (TPRP isoform alpha) [Cleaved into: Thymopoietin (TP) (Splenin); Thymopentin (TP5)]	2698800000	67
A0A2R8M6H0;U3ETL6;F6WBC9;A0A2R8MVD0;U3FM63;U3E6B2;A0A2R8MH99	DCTN3	DCTN3	O75935	Dynactin subunit 3 (Dynactin complex subunit 22 kDa subunit) (p22)	2695300000	61
U3F2M7;F7HWG0;A0A2R8PND8	TIPRL	TIPRL	O75663	TIP41-like protein (Putative MAPK-activating protein PM10) (Type 2A-interacting protein) (TIP)	2693000000	89
U3D8G0;A0A5F4W739;F7I9G0	;SNRPA	SNRPA	P09012	U1 small nuclear ribonucleoprotein A (U1 snRNP A) (U1-A) (U1A)	2686500000	41
F7DFK6;F7DFL7	NECAP2	NECAP2	Q9NVZ3	Adaptin ear-binding coat-associated protein 2 (NECAP endocytosis-associated protein 2) (NECAP-2)	2684700000	41
F7I3B8	METAP2	METAP2	P50579	Methionine aminopeptidase 2 (MAP 2) (MetAP 2) (EC 3.4.11.18) (Initiation factor 2-associated 67 kDa glycoprotein) (p67) (p67eIF2) (Peptidase M)	2683500000	77
F7FUR7	ADPRHL2	ADPRHL2	Q9NX46	ADP-ribose glycohydrolase ARH3 (ADP-ribosylhydrolase 3) (O-acetyl-ADP-ribose deacetylase ARH3) (EC 3.5.1.-) (Poly(ADP-ribose) glycohydrolase ARH3) (EC 3.2.1.143) ([Protein ADP-ribosylarginine] hydrolase-like protein 2) ([Protein ADP-ribosylserine] hydrolase) (EC 3.2.2.-)	2682700000	59
F6UUC1;A0A2R8MZM1;A0A2R8MRB7;A0A2R8MVC0;A0A2R8MFU3	FHL1	FHL1	Q13642	Four and a half LIM domains protein 1 (FHL-1) (Skeletal muscle LIM-protein 1) (SLIM) (SLIM-1)	2682400000	53
A0A2R8MAZ3	NAGLU	NAGLU	P54802	Alpha-N-acetylglucosaminidase (EC 3.2.1.50) (N-acetyl-alpha-glucosaminidase) (NAG) [Cleaved into: Alpha-N-acetylglucosaminidase 82 kDa form; Alpha-N-acetylglucosaminidase 77 kDa form]	2673200000	92
F6TNI5;A0A5F4W2D0	PIR	PIR	O00625	Pirin (EC 1.13.11.24) (Probable quercetin 2,3-dioxygenase PIR) (Probable quercetinase)	2671000000	70
A0A5F4WHZ3;U3E4B0;F6YDH9;A0A5F4WAT4;A0A5K1UEG1	ACSL4	ACSL4	O60488	Long-chain-fatty-acid--CoA ligase 4 (EC 6.2.1.3) (Arachidonate--CoA ligase) (EC 6.2.1.15) (Long-chain acyl-CoA synthetase 4) (LACS 4)	2668900000	81
F6ZDN6;F7EAU7;A0A5F4VUR2	TRA2B	TRA2B	P62995	Transformer-2 protein homolog beta (TRA-2 beta) (TRA2-beta) (hTRA2-beta) (Splicing factor, arginine/serine-rich 10) (Transformer-2 protein homolog B)	2665300000	83
U3EUK0;B0KWU2;A0A2R8M8T9;F6U037;A0A5F4WIY3	DKC1	DKC1	O60832	H/ACA ribonucleoprotein complex subunit DKC1 (EC 5.4.99.-) (CBF5 homolog) (Dyskerin) (Nopp140-associated protein of 57 kDa) (Nucleolar protein NAP57) (Nucleolar protein family A member 4) (snoRNP protein DKC1)	2664800000	82
U3DEF4	GALE	GALE	Q14376	UDP-glucose 4-epimerase (EC 5.1.3.2) (Galactowaldenase) (UDP-N-acetylgalactosamine 4-epimerase) (UDP-GalNAc 4-epimerase) (UDP-N-acetylglucosamine 4-epimerase) (UDP-GlcNAc 4-epimerase) (EC 5.1.3.7) (UDP-galactose 4-epimerase)	2663900000	104
U3EAR6;U3BJG7;F6S5S8	APMAP	APMAP	Q9HDC9	Adipocyte plasma membrane-associated protein (Protein BSCv)	2662300000	64
F6SCW2	GMPR	GMPR	P36959	GMP reductase 1 (GMPR 1) (EC 1.7.1.7) (Guanosine 5'-monophosphate oxidoreductase 1) (Guanosine monophosphate reductase 1)	2657100000	52
U3DPG0;F6YM80;A0A5F4W3K9	PANK4	PANK4	Q9NVE7	4'-phosphopantetheine phosphatase (EC 3.1.3.-) (Inactive pantothenic acid kinase 4) (hPanK4)	2652600000	90
U3EE16;A0A2R8MYQ9;A0A5F4VR07;U3FE47;F7HWR0;A0A5F4VXQ0	;UROD	UROD	P06132	Uroporphyrinogen decarboxylase (UPD) (URO-D) (EC 4.1.1.37)	2650400000	79
F7IJ83	HMOX2	HMOX2	P30519	Heme oxygenase 2 (HO-2) (EC 1.14.14.18)	2650200000	80
U3FJE8;F6TV78	SRSF6	SRSF6	Q13247	Serine/arginine-rich splicing factor 6 (Pre-mRNA-splicing factor SRP55) (Splicing factor, arginine/serine-rich 6)	2649900000	46
A0A5F4W731;U3B7V4;A0A5F4WB55;A0A2R8PDY1;A0A5F4W2E2;A0A2R8P1N5;A0A5F4WLG9;A0A5F4WBB5	PALM	PALM	O75781	Paralemmin-1 (Paralemmin)	2648600000	56
U3FHM6;U3CWN2;U3FLW8;U3DDS2;F7ILN8;A0A5F4VSI8;F7ILP2;F7ILP0	PUF60	PUF60	Q9UHX1	Poly(U)-binding-splicing factor PUF60 (60 kDa poly(U)-binding-splicing factor) (FUSE-binding protein-interacting repressor) (FBP-interacting repressor) (Ro-binding protein 1) (RoBP1) (Siah-binding protein 1) (Siah-BP1)	2648200000	96
U3FCP3;A0A2R8MEQ9	NDUFB10	NDUFB10	O96000	NADH dehydrogenase [ubiquinone] 1 beta subcomplex subunit 10 (Complex I-PDSW) (CI-PDSW) (NADH-ubiquinone oxidoreductase PDSW subunit)	2644500000	64
U3CVP0;U3CMD1;U3B0C3;U3EE95;U3DCQ7;F6S2Z4;A0A5F4WJS0;F6S330	EMC1	EMC1	Q8N766	ER membrane protein complex subunit 1	2644000000	108
U3FIF9;A0A5F4W7V5;F7IJD3;U3BPP6;A0A5F4WCW6	GSTK1	GSTK1	Q9Y2Q3	Glutathione S-transferase kappa 1 (EC 2.5.1.18) (GST 13-13) (GST class-kappa) (GSTK1-1) (hGSTK1) (Glutathione S-transferase subunit 13)	2640700000	50
U3B9L6;F7IEK6	NAA15	NAA15	Q9BXJ9	N-alpha-acetyltransferase 15, NatA auxiliary subunit (Gastric cancer antigen Ga19) (N-terminal acetyltransferase) (NMDA receptor-regulated protein 1) (Protein tubedown-1) (Tbdn100)	2639500000	119
F7F2V6;A0A5F4W2A2	DYNLT1	DYNLT1	P63172	Dynein light chain Tctex-type 1 (Protein CW-1) (T-complex testis-specific protein 1 homolog)	2636200000	73
U3D4W5	EPN1	EPN1	Q9Y6I3	Epsin-1 (EH domain-binding mitotic phosphoprotein) (EPS-15-interacting protein 1)	2631300000	93
A0A5F4VVK3;A0A5F4W749;F6Y8K6;A0A2R8M7W2;M1ZMR7	;AOX1	AOX1	Q06278	Aldehyde oxidase (EC 1.2.3.1) (Aldehyde oxidase 1) (Azaheterocycle hydroxylase) (EC 1.17.3.-)	2625900000	81
F7I4A5	NT5C	NT5C	Q8TCD5	5'(3')-deoxyribonucleotidase, cytosolic type (EC 3.1.3.-) (Cytosolic 5',3'-pyrimidine nucleotidase) (Deoxy-5'-nucleotidase 1) (dNT-1)	2623000000	55
F6VEE2;F7E924;A0A2R8M9W1	ARL1	ARL1	P40616	ADP-ribosylation factor-like protein 1	2619800000	68
U3FV19;A0A5K1U2Y6;F7EX63;F7EX57	ACADM	ACADM	P11310	Medium-chain specific acyl-CoA dehydrogenase, mitochondrial (MCAD) (EC 1.3.8.7)	2618900000	59
F6QQU4;U3FTB7	SF3A1	SF3A1	Q15459	Splicing factor 3A subunit 1 (SF3a120) (Spliceosome-associated protein 114) (SAP 114)	2618600000	87
U3DKS0;A0A2R8MET6;A0A5F4W277	PON3	PON1	P27169	Serum paraoxonase/arylesterase 1 (PON 1) (EC 3.1.1.2) (EC 3.1.1.81) (EC 3.1.8.1) (Aromatic esterase 1) (A-esterase 1) (K-45) (Serum aryldialkylphosphatase 1)	2613100000	54
U3D5N6	FKBP5	FKBP5	Q13451	Peptidyl-prolyl cis-trans isomerase FKBP5 (PPIase FKBP5) (EC 5.2.1.8) (51 kDa FK506-binding protein) (51 kDa FKBP) (FKBP-51) (54 kDa progesterone receptor-associated immunophilin) (Androgen-regulated protein 6) (FF1 antigen) (FK506-binding protein 5) (FKBP-5) (FKBP54) (p54) (HSP90-binding immunophilin) (Rotamase)	2605300000	58
U3ETP3;F6QYA9;A0A2R8MRE5;F6R7R3	GATD1;PDDC1	GATD1;PDDC1	Q8NB37	Glutamine amidotransferase-like class 1 domain-containing protein 1 (Parkinson disease 7 domain-containing protein 1)	2599800000	70
U3FQD0;U3EX80;U3F5U5;F7IBJ7	ARHGAP17	ARHGAP17	Q68EM7	Rho GTPase-activating protein 17 (Rho-type GTPase-activating protein 17) (RhoGAP interacting with CIP4 homologs protein 1) (RICH-1)	2598000000	97
F7HJG5;A0A2R8P6X6;F7HJ73;F7HJ85	UBE2K	UBE2K	P61086	Ubiquitin-conjugating enzyme E2 K (EC 2.3.2.23) (E2 ubiquitin-conjugating enzyme K) (Huntingtin-interacting protein 2) (HIP-2) (Ubiquitin carrier protein) (Ubiquitin-conjugating enzyme E2-25 kDa) (Ubiquitin-conjugating enzyme E2(25K)) (Ubiquitin-conjugating enzyme E2-25K) (Ubiquitin-protein ligase)	2597900000	67
U3DVU8;F7HSP8;U3BP99;U3DMT6;F7HLZ6;F7IPE6;A0A5F4W3M3;A0A2R8MSG0;A0A2R8P9T2	ITPR1	ITPR1	Q14643	Inositol 1,4,5-trisphosphate receptor type 1 (IP3 receptor isoform 1) (IP3R 1) (InsP3R1) (Type 1 inositol 1,4,5-trisphosphate receptor) (Type 1 InsP3 receptor)	2595800000	117
A0A5F4W4N5;U3DYG7;A0A075IKA7;A6MKN4	;CD9	CD9	P21926	CD9 antigen (5H9 antigen) (Cell growth-inhibiting gene 2 protein) (Leukocyte antigen MIC3) (Motility-related protein) (MRP-1) (Tetraspanin-29) (Tspan-29) (p24) (CD antigen CD9)	2588200000	22
U3D162;F6W735;F6WRC3;U3E8P2;U3BCF7;A0A5F4WBJ3	SCCPDH	SCCPDH	Q8NBX0	Saccharopine dehydrogenase-like oxidoreductase (EC 1.-.-.-)	2586200000	80
F7AD27	PPM1F	PPM1F	P49593	Protein phosphatase 1F (EC 3.1.3.16) (Ca(2+)/calmodulin-dependent protein kinase phosphatase) (CaM-kinase phosphatase) (CaMKPase) (Partner of PIX 2) (Protein fem-2 homolog) (hFem-2)	2583300000	106
F7E7C6;F7EJQ0	STAM	STAM	Q92783	Signal transducing adapter molecule 1 (STAM-1)	2582100000	61
U3EFD7	TM9SF2	TM9SF2	Q99805	Transmembrane 9 superfamily member 2 (p76)	2579200000	70
U3FME7;U3BJV7;F7HI69	STK10	STK10	O94804	Serine/threonine-protein kinase 10 (EC 2.7.11.1) (Lymphocyte-oriented kinase)	2576200000	107
F6YDC4;U3CBS5	PRKAA1	PRKAA1	Q13131	5'-AMP-activated protein kinase catalytic subunit alpha-1 (AMPK subunit alpha-1) (EC 2.7.11.1) (Acetyl-CoA carboxylase kinase) (ACACA kinase) (EC 2.7.11.27) (Hydroxymethylglutaryl-CoA reductase kinase) (HMGCR kinase) (EC 2.7.11.31) (Tau-protein kinase PRKAA1) (EC 2.7.11.26)	2564300000	70
F6YMA5	NEU1	NEU1	Q99519	Sialidase-1 (EC 3.2.1.18) (Acetylneuraminyl hydrolase) (G9 sialidase) (Lysosomal sialidase) (N-acetyl-alpha-neuraminidase 1)	2555700000	74
U3FAX8;U3EYH1;U3DJ20;U3CC55;F7IPZ9	PARP4	PARP4	Q9UKK3	Protein mono-ADP-ribosyltransferase PARP4 (EC 2.4.2.-) (193 kDa vault protein) (ADP-ribosyltransferase diphtheria toxin-like 4) (ARTD4) (PARP-related/IalphaI-related H5/proline-rich) (PH5P) (Poly [ADP-ribose] polymerase 4) (PARP-4) (Vault poly(ADP-ribose) polymerase) (VPARP)	2547300000	110
U3DFD6;U3EWA8;U3D3F1;U3CWX9	GBF1	GBF1	Q92538	Golgi-specific brefeldin A-resistance guanine nucleotide exchange factor 1 (BFA-resistant GEF 1)	2546400000	103
U3EFM6;U3F4J3	RAB5B	RAB5B	P61020	Ras-related protein Rab-5B	2538800000	58
F7I396	PDCD10	PDCD10	Q9BUL8	Programmed cell death protein 10 (Cerebral cavernous malformations 3 protein) (TF-1 cell apoptosis-related protein 15)	2536800000	61
F7IGG5;U3DKE8;A0A5F4WF33	DFNA5;GSDME	GSDME	O60443	Gasdermin-E (Inversely correlated with estrogen receptor expression 1) (ICERE-1) (Non-syndromic hearing impairment protein 5) [Cleaved into: Gasdermin-E, N-terminal (GSDME-NT); Gasdermin-E, C-terminal (GSDME-CT)]	2531500000	101
F6UWU7;F6TWC0;A0A2R8MAY6;A0A2R8PAQ9	UBE2V2	UBE2V2	Q15819	Ubiquitin-conjugating enzyme E2 variant 2 (DDVit 1) (Enterocyte differentiation-associated factor 1) (EDAF-1) (Enterocyte differentiation-promoting factor 1) (EDPF-1) (MMS2 homolog) (Vitamin D3-inducible protein)	2522100000	32
U3DW26;A0A5F4VUE5	THBD	THBD	P07204	Thrombomodulin (TM) (Fetomodulin) (CD antigen CD141)	2520500000	60
U3CU48;F7AEE7;U3F6V9;U3CY69;F7AX72	SORBS3	SORBS3	O60504	Vinexin (SH3-containing adapter molecule 1) (SCAM-1) (Sorbin and SH3 domain-containing protein 3)	2515200000	68
F7BW31;F6RLE6;A0A2R8PMK3	BUB3	BUB3	O43684	Mitotic checkpoint protein BUB3	2513100000	70
F6TJS7;A0A5F4VVV4;F6WVZ2	COPS8	COPS8	Q99627	COP9 signalosome complex subunit 8 (SGN8) (Signalosome subunit 8) (COP9 homolog) (hCOP9) (JAB1-containing signalosome subunit 8)	2510600000	102
U3F9H4;U3D140	SLC25A6	SLC25A6	P12236	ADP/ATP translocase 3 (ADP,ATP carrier protein 3) (ADP,ATP carrier protein, isoform T2) (ANT 2) (Adenine nucleotide translocator 3) (ANT 3) (Solute carrier family 25 member 6) [Cleaved into: ADP/ATP translocase 3, N-terminally processed]	2508300000	47
F6RAE1;U3DXP1;F6R0G7	ABHD12	ABHD12	Q8N2K0	Lysophosphatidylserine lipase ABHD12 (EC 3.1.-.-) (2-arachidonoylglycerol hydrolase ABHD12) (Abhydrolase domain-containing protein 12) (hABHD12) (Monoacylglycerol lipase ABHD12) (EC 3.1.1.23) (Oxidized phosphatidylserine lipase ABHD12) (EC 3.1.-.-)	2507500000	77
U3DNV9;F7I4J5;A0A5F4WDT9;F7IEZ3;F7I4G1	ETFDH	ETFDH	Q16134	Electron transfer flavoprotein-ubiquinone oxidoreductase, mitochondrial (ETF-QO) (ETF-ubiquinone oxidoreductase) (EC 1.5.5.1) (Electron-transferring-flavoprotein dehydrogenase) (ETF dehydrogenase)	2502500000	78
A0A5F4W8Z0;A0A5F4WLL5;U3FGU1;F7E8J3	FYCO1	FYCO1	Q9BQS8	FYVE and coiled-coil domain-containing protein 1 (Zinc finger FYVE domain-containing protein 7)	2499700000	63
U3D0K6;U3DS21;U3DR65;U3F1S4;F7GRY0;F7FZI8;F6Z3I4;F7FZF5;F7HJG7;A0A2R8NB46;F7FZE3;F7GS20;F7HP10;A0A5F4VRL9;U3CC49	LIMCH1	LIMCH1	Q9UPQ0	LIM and calponin homology domains-containing protein 1	2497900000	79
F7GU26;F6UVG9	IDE	IDE	P14735	Insulin-degrading enzyme (EC 3.4.24.56) (Abeta-degrading protease) (Insulin protease) (Insulinase) (Insulysin)	2487700000	101
F7E223;A0A5F4WDH4;A0A2R8N9N6	PMPCA	PMPCA	Q10713	Mitochondrial-processing peptidase subunit alpha (Alpha-MPP) (Inactive zinc metalloprotease alpha) (P-55)	2487700000	86
F7CJG0;U3F0P7;A0A5K1VSA1	NAE1	NAE1	Q13564	NEDD8-activating enzyme E1 regulatory subunit (Amyloid beta precursor protein-binding protein 1, 59 kDa) (APP-BP1) (Amyloid protein-binding protein 1) (Proto-oncogene protein 1)	2483400000	85
U3FRJ4;U3BDV5	SCO1	SCO1	O75880	Protein SCO1 homolog, mitochondrial	2480700000	69
A0A5F4W0Z2;U3EEU6;F7I4U5;A0A2R8M9S5;F6UJY7;U3DUR7;F6QNX3	;H2AFV;H2AFZ	H2AFV;H2AFZ	Q71UI9	Histone H2A.V (H2A.F/Z) (H2A.Z variant histone 2)	2468500000	54
U3EDD3;U3DV20;A0A5F4W7M7;F6ZNY6;A0A5F4W901	;ISCU;LOC100411089	ISCU	Q9H1K1	Iron-sulfur cluster assembly enzyme ISCU, mitochondrial (NifU-like N-terminal domain-containing protein) (NifU-like protein)	2467800000	63
F6PGK9	TOLLIP	TOLLIP	Q9H0E2	Toll-interacting protein	2466100000	65
U3D3R8;F7IRX3	COX5B	COX5B	P10606	Cytochrome c oxidase subunit 5B, mitochondrial (Cytochrome c oxidase polypeptide Vb)	2466000000	37
U3BWC1	SDF4	SDF4	Q9BRK5	45 kDa calcium-binding protein (Cab45) (Stromal cell-derived factor 4) (SDF-4)	2459900000	69
U3FXU7;F6YAM9	CIAPIN1	CIAPIN1	Q6FI81	Anamorsin (Cytokine-induced apoptosis inhibitor 1) (Fe-S cluster assembly protein DRE2 homolog)	2458700000	51
F6XGD1	TIMM10	TIMM10	P62072	Mitochondrial import inner membrane translocase subunit Tim10	2457100000	35
F7HE72;U3DEU1;A0A2R8MBJ3	TSFM	TSFM	P43897	Elongation factor Ts, mitochondrial (EF-Ts) (EF-TsMt)	2457100000	39
F7F6Y9	SEC61A1	SEC61A1	P61619	Protein transport protein Sec61 subunit alpha isoform 1 (Sec61 alpha-1)	2452700000	46
F7AAY5;U3B5Y6;F7AB55	CIRBP	CIRBP	Q14011	Cold-inducible RNA-binding protein (A18 hnRNP) (Glycine-rich RNA-binding protein CIRP)	2451900000	56
F7I8B1	ARL8A	ARL8A	Q96BM9	ADP-ribosylation factor-like protein 8A (ADP-ribosylation factor-like protein 10B) (Novel small G protein indispensable for equal chromosome segregation 2)	2450200000	42
U3F8A1;U3F4G5;U3BT84;F6PLY4	;TBCD	TBCD	Q9BTW9	Tubulin-specific chaperone D (Beta-tubulin cofactor D) (tfcD) (SSD-1) (Tubulin-folding cofactor D)	2450200000	94
U3AZ72;F7A1C9;F7B1D0;A0A2R8MEC4;F7AHW1;U3DWA5	;ARFGAP2	ARFGAP2	Q8N6H7	ADP-ribosylation factor GTPase-activating protein 2 (ARF GAP 2) (GTPase-activating protein ZNF289) (Zinc finger protein 289)	2439900000	72
A0A5K1U112;A0A5F4VTJ9;F7IHS7;A0A5F4WJ14;A0A5F4WKU7;A0A5F4WF03;A0A2R8NAK3	TECR	TECR	Q9NZ01	Very-long-chain enoyl-CoA reductase (EC 1.3.1.93) (Synaptic glycoprotein SC2) (Trans-2,3-enoyl-CoA reductase) (TER)	2438200000	51
U3BSJ6;F7HZ46	HECTD1	HECTD1	Q9ULT8	E3 ubiquitin-protein ligase HECTD1 (EC 2.3.2.26) (E3 ligase for inhibin receptor) (EULIR) (HECT domain-containing protein 1) (HECT-type E3 ubiquitin transferase HECTD1)	2432000000	96
U3FB93	NMT1	NMT1	P30419	Glycylpeptide N-tetradecanoyltransferase 1 (EC 2.3.1.97) (Myristoyl-CoA:protein N-myristoyltransferase 1) (NMT 1) (Type I N-myristoyltransferase) (Peptide N-myristoyltransferase 1)	2430900000	75
F7HKT3	LNPEP	LNPEP	Q9UIQ6	Leucyl-cystinyl aminopeptidase (Cystinyl aminopeptidase) (EC 3.4.11.3) (Insulin-regulated membrane aminopeptidase) (Insulin-responsive aminopeptidase) (IRAP) (Oxytocinase) (OTase) (Placental leucine aminopeptidase) (P-LAP) [Cleaved into: Leucyl-cystinyl aminopeptidase, pregnancy serum form]	2430600000	102
A6MLE5		N/A	N/A	N/A	2423700000	47
A0A2R8PB12;U3D4A4;F6WSL0;A0A5F4WMV6;A0A5F4VSV1	PTPN14	PTPN14	Q15678	Tyrosine-protein phosphatase non-receptor type 14 (EC 3.1.3.48) (Protein-tyrosine phosphatase pez)	2423400000	83
A0A2R8P7U8;A0A2R8MTW4;A0A5F4WLL3;A0A5F4WBC0;U3CRQ1;F7CN21;U3E6P5;U3E123;U3DJZ7;U3FNB1;U3CWC0;U3CLF5;A0A2R8PE93;U3EPV3;F7C7S9	MAP2	MAP2	P11137	Microtubule-associated protein 2 (MAP-2)	2421900000	67
U3DJ64	UBA2	UBA2	Q9UBT2	SUMO-activating enzyme subunit 2 (EC 2.3.2.-) (Anthracycline-associated resistance ARX) (Ubiquitin-like 1-activating enzyme E1B) (Ubiquitin-like modifier-activating enzyme 2)	2421300000	99
F6U7V3	PCNP	PCNP	Q8WW12	PEST proteolytic signal-containing nuclear protein (PCNP) (PEST-containing nuclear protein)	2408600000	29
L7N0W5;U3CV44	PYCR2	PYCR2	Q96C36	Pyrroline-5-carboxylate reductase 2 (P5C reductase 2) (P5CR 2) (EC 1.5.1.2)	2407000000	25
U3DKG5;F7C916;U3FSD1;U3BQS2;U3EAD8;F7CPQ9;F7C8X1;A0A2R8P0H7	DAZAP1	DAZAP1	Q96EP5	DAZ-associated protein 1 (Deleted in azoospermia-associated protein 1)	2404600000	56
F7G7S9;U3E455;F6T1W1	SQSTM1	SQSTM1	Q13501	Sequestosome-1 (EBI3-associated protein of 60 kDa) (EBIAP) (p60) (Phosphotyrosine-independent ligand for the Lck SH2 domain of 62 kDa) (Ubiquitin-binding protein p62)	2397800000	60
U3C9T5;F7D8D9	BOLA2B	BOLA2B	Q9H3K6	BolA-like protein 2	2396500000	58
U3B1Q3;A0A5F4VZ59	HN1;JPT1	HN1;JPT1	Q9UK76	Jupiter microtubule associated homolog 1 (Androgen-regulated protein 2) (Hematological and neurological expressed 1 protein) [Cleaved into: Jupiter microtubule associated homolog 1, N-terminally processed]	2381900000	35
A0A2R8P5B5;U3D5F6;A0A2R8MVX8;A0A2R8MYS4;A0A2R8MQC5;U3E7R3;U3AXG4;U3C2E2;U3BGZ3	PPFIBP1	PPFIBP1	Q86W92	Liprin-beta-1 (Protein tyrosine phosphatase receptor type f polypeptide-interacting protein-binding protein 1) (PTPRF-interacting protein-binding protein 1) (hSGT2)	2367700000	125
F6YRE4	SF3A3	SF3A3	Q12874	Splicing factor 3A subunit 3 (SF3a60) (Spliceosome-associated protein 61) (SAP 61)	2361900000	78
B0KWW1;U3B980;A0A2R8M4L1	ARD1A;NAA10	NAA10	P41227	N-alpha-acetyltransferase 10 (EC 2.3.1.255) (N-terminal acetyltransferase complex ARD1 subunit homolog A) (hARD1) (NatA catalytic subunit Naa10)	2361200000	49
U3AWQ5;F7IN81	;ASCC3	ASCC3	Q8N3C0	Activating signal cointegrator 1 complex subunit 3 (EC 3.6.4.12) (ASC-1 complex subunit p200) (ASC1p200) (Helicase, ATP binding 1) (Trip4 complex subunit p200)	2360700000	88
A0A2R8MTY2;U3D3R6;A0A2R8PK69	MXRA7	MXRA7	P84157	Matrix-remodeling-associated protein 7	2360300000	17
U3E8F2	GSTM2	GSTM2	P28161	Glutathione S-transferase Mu 2 (EC 2.5.1.18) (GST class-mu 2) (GSTM2-2)	2353400000	59
F6VZW7;A0A5F4WG82;A0A5F4WHX7	ECH1	ECH1	Q13011	Delta(3,5)-Delta(2,4)-dienoyl-CoA isomerase, mitochondrial (EC 5.3.3.-)	2351000000	73
U3C3V5;U3BQH1;A0A2R8NBL9;F7F585;F7ERD6	LTBP1	LTBP1	Q14766	Latent-transforming growth factor beta-binding protein 1 (LTBP-1) (Transforming growth factor beta-1-binding protein 1) (TGF-beta1-BP-1)	2347700000	71
F7IKB4;F7IKA8;A0A5F4VWF9;A0A5F4VYM8	;PBDC1	PBDC1	Q9BVG4	Protein PBDC1 (Polysaccharide biosynthesis domain-containing protein 1)	2347400000	66
A0A2R8NBW5;F6U6N0;F6TX27	SCAMP1	SCAMP1	O15126	Secretory carrier-associated membrane protein 1 (Secretory carrier membrane protein 1)	2343600000	52
A0A2R8MR79;F7H771	RANBP2	RANBP2	P49792	E3 SUMO-protein ligase RanBP2 (EC 2.3.2.-) (358 kDa nucleoporin) (Nuclear pore complex protein Nup358) (Nucleoporin Nup358) (Ran-binding protein 2) (RanBP2) (p270)	2343400000	123
F7IMJ5	WDFY1	WDFY1	Q8IWB7	WD repeat and FYVE domain-containing protein 1 (FYVE domain-containing protein localized to endosomes 1) (FENS-1) (Phosphoinositide-binding protein 1) (WD40- and FYVE domain-containing protein 1) (Zinc finger FYVE domain-containing protein 17)	2341400000	52
F7II35;A0A5F4WKL4	ABRACL	ABRACL	Q9P1F3	Costars family protein ABRACL (ABRA C-terminal-like protein)	2341200000	36
F7HVS5;A0A2R8MDD1	C11orf58	C11orf58	O00193	Small acidic protein	2338900000	30
F7IND9;F6Z6Z3	GDA	GDA	Q9Y2T3	Guanine deaminase (Guanase) (Guanine aminase) (EC 3.5.4.3) (Guanine aminohydrolase) (GAH) (p51-nedasin)	2335900000	51
F7B755;U3EK92	COX17;LOC100390933	POPDC2	Q9HBU9	Popeye domain-containing protein 2 (Popeye protein 2)	2332500000	29
U3EBQ5;U3ESN9;Q69BJ4	ISP;UQCRFS1	UQCRFS1	P47985	Cytochrome b-c1 complex subunit Rieske, mitochondrial	2328500000	80
U3ENY9;U3CAH0;F6PW96;A0A5K1VC28	AK1	AK1	P00568	Adenylate kinase isoenzyme 1 (AK 1) (EC 2.7.4.3) (EC 2.7.4.6) (ATP-AMP transphosphorylase 1) (ATP:AMP phosphotransferase) (Adenylate monophosphate kinase) (Myokinase)	2327300000	58
F7HHG2;U3BDG3;A0A5F4WMR9	FAM129A;NIBAN1	FAM129A;NIBAN1	Q9BZQ8	Protein Niban 1 (Cell growth-inhibiting gene 39 protein) (Protein FAM129A)	2304400000	97
F7I8R9	NUDT9	NUDT9	Q9BW91	ADP-ribose pyrophosphatase, mitochondrial (EC 3.6.1.13) (ADP-ribose diphosphatase) (ADP-ribose phosphohydrolase) (Adenosine diphosphoribose pyrophosphatase) (ADPR-PPase) (Nucleoside diphosphate-linked moiety X motif 9) (Nudix motif 9)	2291300000	68
A0A2R8P603	ARF6	ARF6	P62330	ADP-ribosylation factor 6	2290800000	52
F7FFS2;A0A5F4VRX8;A0A5F4W6R4;A0A5F4WBK7	PRCP	PRCP	P42785	Lysosomal Pro-X carboxypeptidase (EC 3.4.16.2) (Angiotensinase C) (Lysosomal carboxypeptidase C) (Proline carboxypeptidase) (Prolylcarboxypeptidase) (PRCP)	2284500000	70
F7HIL2;A0A5F4WGX6	VPS4A	VPS4A	Q9UN37	Vacuolar protein sorting-associated protein 4A (EC 3.6.4.6) (Protein SKD2) (VPS4-1) (hVPS4)	2283600000	47
F7FA82	UQCRQ	UQCRQ	O14949	Cytochrome b-c1 complex subunit 8 (Complex III subunit 8) (Complex III subunit VIII) (Ubiquinol-cytochrome c reductase complex 9.5 kDa protein) (Ubiquinol-cytochrome c reductase complex ubiquinone-binding protein QP-C)	2283000000	34
F7IAL6	RBX1	RBX1	P62877	E3 ubiquitin-protein ligase RBX1 (EC 2.3.2.27) (EC 2.3.2.32) (E3 ubiquitin-protein transferase RBX1) (Protein ZYP) (RING finger protein 75) (RING-box protein 1) (Rbx1) (Regulator of cullins 1) (ROC1) [Cleaved into: E3 ubiquitin-protein ligase RBX1, N-terminally processed (E3 ubiquitin-protein transferase RBX1, N-terminally processed)]	2277200000	31
F7EWF4	TXLNA	TXLNA	P40222	Alpha-taxilin	2269600000	73
F7IA22	PPIC	PPIC	P45877	Peptidyl-prolyl cis-trans isomerase C (PPIase C) (EC 5.2.1.8) (Cyclophilin C) (Rotamase C)	2262100000	69
U3DCE4;F6VHU6;A0A2R8P7Y8;A0A2R8MAK0;A0A2R8MW26;F6ZV33	;GOSR2	GOSR2	O14653	Golgi SNAP receptor complex member 2 (27 kDa Golgi SNARE protein) (Membrin)	2258000000	50
A0A2R8ND63;A0A2R8MQU3;U3BAJ7;F7IQA5;A0A5F4W042	SPNS1	SPNS1	Q9H2V7	Protein spinster homolog 1 (HSpin1) (Spinster-like protein 1)	2257800000	34
A0A2R8M8L7;U3DAB3;A0A5F4WEL6;A0A5F4W457	TMX3	TMX3	Q96JJ7	Protein disulfide-isomerase TMX3 (EC 5.3.4.1) (Thioredoxin domain-containing protein 10) (Thioredoxin-related transmembrane protein 3)	2251800000	44
F7CD86;U3FTE5;F7CD69;U3CG59;A0A2R8MXU5;U3E5S9;F6W1C2;F7IK82;F7GQL7;F6UVX1;F7CD58;F7IM99;U3FXP0;U3DHW4;U3DBH5;U3EV72	DLG1	DLG1	Q12959	Disks large homolog 1 (Synapse-associated protein 97) (SAP-97) (SAP97) (hDlg)	2247200000	80
U3BYC3;F7GTA4;A0A2R8MEH9;U3D471;U3DP17;U3EMH6;U3CM60	COLEC12	COLEC12	Q5KU26	Collectin-12 (Collectin placenta protein 1) (CL-P1) (hCL-P1) (Nurse cell scavenger receptor 2) (Scavenger receptor class A member 4) (Scavenger receptor with C-type lectin)	2243300000	25
U3DA98	MTOR	MTOR	P42345	Serine/threonine-protein kinase mTOR (EC 2.7.11.1) (FK506-binding protein 12-rapamycin complex-associated protein 1) (FKBP12-rapamycin complex-associated protein) (Mammalian target of rapamycin) (mTOR) (Mechanistic target of rapamycin) (Rapamycin and FKBP12 target 1) (Rapamycin target protein 1)	2240500000	115
U3DXM7;U3DPY4;U3DBE0;F7BX97	LANCL2	LANCL2	Q9NS86	LanC-like protein 2 (Testis-specific adriamycin sensitivity protein)	2237900000	48
U3F702;U3EYC4;F7GBP1;U3E6Y7;F7GBW7	AGFG1	AGFG1	P52594	Arf-GAP domain and FG repeat-containing protein 1 (HIV-1 Rev-binding protein) (Nucleoporin-like protein RIP) (Rev-interacting protein) (Rev/Rex activation domain-binding protein)	2236800000	52
U3F4E0;U3E724;U3FWQ6;U3CHE7;U3EH13;U3BXG4;U3CPG3;F7I832;U3D6E0;U3EPZ5;F6YD67	CEP170	CEP170	Q5SW79	Centrosomal protein of 170 kDa (Cep170) (KARP-1-binding protein) (KARP1-binding protein)	2233500000	90
A0A5F4VXA5;A0A5F4VWM3;A0A5F4VWX1;F6R7C7	PDCD11	PDCD11	Q14690	Protein RRP5 homolog (NF-kappa-B-binding protein) (NFBP) (Programmed cell death protein 11)	2224200000	25
U3F0I0;U3EIK7;F7HD39	AAK1	AAK1	Q2M2I8	AP2-associated protein kinase 1 (EC 2.7.11.1) (Adaptor-associated kinase 1)	2216000000	88
A6MK35		N/A	N/A	N/A	2212000000	8
U3FUR9;A0A5F4W0Y0;F7DW82;A0A5F4WDA5;U3FYC9;F7DW65	MAP7D1	MAP7D1	Q3KQU3	MAP7 domain-containing protein 1 (Arginine/proline-rich coiled-coil domain-containing protein 1) (Proline/arginine-rich coiled-coil domain-containing protein 1)	2211900000	64
U3BCW4	ATG3	ATG3	Q9NT62	Ubiquitin-like-conjugating enzyme ATG3 (EC 2.3.2.-) (Autophagy-related protein 3) (APG3-like) (hApg3) (Protein PC3-96)	2211400000	57
F7EF16	ZC3HAV1L	ZC3HAV1L	Q96H79	Zinc finger CCCH-type antiviral protein 1-like	2210300000	67
F6T667;U3DNB5;A0A2R8PMK0	FECH	FECH	P22830	Ferrochelatase, mitochondrial (EC 4.99.1.1) (Heme synthase) (Protoheme ferro-lyase)	2196400000	71
F7IFZ7;F6SU62;F7ACH3	CUL2	CUL2	Q13617	Cullin-2 (CUL-2)	2191500000	98
U3C910	POR	POR	P16435	NADPH--cytochrome P450 reductase (CPR) (P450R) (EC 1.6.2.4)	2186800000	99
U3D825;U3EK80	TIMM8A	TIMM8A	O60220	Mitochondrial import inner membrane translocase subunit Tim8 A (Deafness dystonia protein 1) (X-linked deafness dystonia protein)	2184300000	55
U3FSM7;U3EHG3;U3EZK6;U3DGW5;A0A2R8MYB4;A0A2R8M5L3;F7HFQ2;A0A2R8M9U7;F7HAJ9;A0A2R8MZX9	FDXR	FDXR	P22570	NADPH:adrenodoxin oxidoreductase, mitochondrial (AR) (Adrenodoxin reductase) (EC 1.18.1.6) (Ferredoxin--NADP(+) reductase) (Ferredoxin reductase)	2182700000	72
F7DG56;A0A2R8MDQ3;A0A2R8P8L8	LIN7C	LIN7C	Q9NUP9	Protein lin-7 homolog C (Lin-7C) (Mammalian lin-seven protein 3) (MALS-3) (Vertebrate lin-7 homolog 3) (Veli-3)	2176600000	68
F7IK28;F7IMB9;F7FBH4	UBXN1	UBXN1	Q04323	UBX domain-containing protein 1 (SAPK substrate protein 1) (UBA/UBX 33.3 kDa protein)	2166500000	46
U3CMC3;A0A2R8MZB6;F6ZTB2	EIF2B3	EIF2B3	Q9NR50	Translation initiation factor eIF-2B subunit gamma (eIF-2B GDP-GTP exchange factor subunit gamma)	2164600000	80
F7BFY7;F7FJW5;A0A5F4WL35;A0A5F4WCT6	;MTCH1	MTCH1	Q9NZJ7	Mitochondrial carrier homolog 1 (Presenilin-associated protein)	2161700000	44
F7E1L8	MOGS	MOGS	Q13724	Mannosyl-oligosaccharide glucosidase (EC 3.2.1.106) (Processing A-glucosidase I)	2160800000	91
F7FG36	SYNPO	SYNPO	Q8N3V7	Synaptopodin	2159400000	62
A0A2R8MX35;U3E1A6;U3BAM4;A0A5F4WLK6;A0A2R8MV86;F7BLC3;F7B3P3	MSRA	MSRA	Q9UJ68	Mitochondrial peptide methionine sulfoxide reductase (EC 1.8.4.11) (Peptide-methionine (S)-S-oxide reductase) (Peptide Met(O) reductase) (Protein-methionine-S-oxide reductase) (PMSR)	2159200000	63
F7I0C6	GPX7	GPX7	Q96SL4	Glutathione peroxidase 7 (GPx-7) (GSHPx-7) (EC 1.11.1.9) (CL683)	2146600000	64
A0A2R8MZI9;U3CVR5;F7DSV6;F7DCM3;A0A2R8MV15	ANTXR2	ANTXR2	P58335	Anthrax toxin receptor 2 (Capillary morphogenesis gene 2 protein) (CMG-2)	2140600000	69
U3EV57;F7H3Y7	AIDA	AIDA	Q96BJ3	Axin interactor, dorsalization-associated protein (Axin interaction partner and dorsalization antagonist)	2130200000	73
F6QVE0;U3DEY7;F7FHS6;F6R524	UBA3	UBA3	Q8TBC4	NEDD8-activating enzyme E1 catalytic subunit (EC 6.2.1.-) (NEDD8-activating enzyme E1C) (Ubiquitin-activating enzyme E1C) (Ubiquitin-like modifier-activating enzyme 3) (Ubiquitin-activating enzyme 3)	2129300000	78
U3D967;F7IPU4	NAPG	NAPG	Q99747	Gamma-soluble NSF attachment protein (SNAP-gamma) (N-ethylmaleimide-sensitive factor attachment protein gamma)	2129200000	54
A0A2R8MA11;U3EWK3;U3EKG1;A0A2R8NCZ4;A0A2R8PJY4;A0A2R8PKK3;A0A2R8MU30;F7IL13;F7IL16;A0A5F4WH68;A0A2R8MYH7	FTO	FTO	Q9C0B1	Alpha-ketoglutarate-dependent dioxygenase FTO (Fat mass and obesity-associated protein) (U6 small nuclear RNA (2'-O-methyladenosine-N(6)-)-demethylase FTO) (EC 1.14.11.-) (U6 small nuclear RNA N(6)-methyladenosine-demethylase FTO) (EC 1.14.11.-) (mRNA (2'-O-methyladenosine-N(6)-)-demethylase FTO) (m6A(m)-demethylase FTO) (EC 1.14.11.-) (mRNA N(6)-methyladenosine demethylase FTO) (EC 1.14.11.53) (…	2126900000	83
F7HYG4;F7HYF6	;U2AF1	N/A	N/A	N/A	2121800000	52
F6PGI5	PURB	PURB	Q96QR8	Transcriptional activator protein Pur-beta (Purine-rich element-binding protein B)	2121500000	60
F6QTB7;F6QHC3;A0A5F4W565;U3C0S2	SAE1	SAE1	Q9UBE0	SUMO-activating enzyme subunit 1 (Ubiquitin-like 1-activating enzyme E1A) [Cleaved into: SUMO-activating enzyme subunit 1, N-terminally processed]	2117800000	58
U3DUN6;U3C5G7;U3BKU1;A0A5F4WGR5;F7E9C5;A0A5F4W515;A0A5F4VS63;U3F980;U3F0I2;U3D0T0	GOLGB1	GOLGB1	Q14789	Golgin subfamily B member 1 (372 kDa Golgi complex-associated protein) (GCP372) (Giantin) (Macrogolgin)	2112800000	109
U3B7Z7;U3EPK0;A0A5F4W8C9;F7I7E6	;GNA11	GNA11	P29992	Guanine nucleotide-binding protein subunit alpha-11 (G alpha-11) (G-protein subunit alpha-11) (Guanine nucleotide-binding protein G(y) subunit alpha)	2112200000	80
U3BGD1;F7I8N7	;STXBP6	STXBP6	Q8NFX7	Syntaxin-binding protein 6 (Amisyn)	2111000000	39
A0A5F4WLC1	MYL6	MYL6	P60660	Myosin light polypeptide 6 (17 kDa myosin light chain) (LC17) (Myosin light chain 3) (MLC-3) (Myosin light chain alkali 3) (Myosin light chain A3) (Smooth muscle and nonmuscle myosin light chain alkali 6)	2106700000	47
A0A5F4VU81;U3EAA8	;FAM98A	FAM98A	Q8NCA5	Protein FAM98A	2106000000	58
U3ET54;U3FSU1;A0A5F4WEH8;A0A2R8PIU1	EDIL3	EDIL3	O43854	EGF-like repeat and discoidin I-like domain-containing protein 3 (Developmentally-regulated endothelial cell locus 1 protein) (Integrin-binding protein DEL1)	2104200000	39
U3C261;F6W8U6;A0A5F4W152;F6Y2Z9	MMS19	MMS19	Q96T76	MMS19 nucleotide excision repair protein homolog (hMMS19) (MET18 homolog) (MMS19-like protein)	2102700000	91
U3ESG9;F7FJR2;A0A5F4WHD3	MAN2B1	MAN2B1	O00754	Lysosomal alpha-mannosidase (Laman) (EC 3.2.1.24) (Lysosomal acid alpha-mannosidase) (Mannosidase alpha class 2B member 1) (Mannosidase alpha-B) [Cleaved into: Lysosomal alpha-mannosidase A peptide; Lysosomal alpha-mannosidase B peptide; Lysosomal alpha-mannosidase C peptide; Lysosomal alpha-mannosidase D peptide; Lysosomal alpha-mannosidase E peptide]	2099700000	78
F6VZL4	NDUFS3	NDUFS3	O75489	NADH dehydrogenase [ubiquinone] iron-sulfur protein 3, mitochondrial (EC 7.1.1.2) (Complex I-30kD) (CI-30kD) (NADH-ubiquinone oxidoreductase 30 kDa subunit)	2097800000	86
F7HY63	MRPS36	MRPS36	P82909	28S ribosomal protein S36, mitochondrial (MRP-S36) (S36mt)	2097300000	74
U3E3U5	ARHGAP18	ARHGAP18	Q8N392	Rho GTPase-activating protein 18 (MacGAP) (Rho-type GTPase-activating protein 18)	2095700000	89
A0A2R8P9Y5;F7F3J7;F7FHC9;F7F3D2;F7F3L1;A0A2R8MG44;F7H0Q9;F7F3H2;A0A2R8ME66;U3FYB0;U3FUN1;U3FC36;U3F8Y2;U3CMI8;U3CQ85;U3C4X3;U3DUB7	ANK2	ANK2	Q01484	Ankyrin-2 (ANK-2) (Ankyrin-B) (Brain ankyrin) (Non-erythroid ankyrin)	2087500000	97
U3EV03;U3DPP3;U3BQX2;A0A5F4WF90;A0A5F4WBV5;F6VXY6;F7DN01	SULF1	SULF1	Q8IWU6	Extracellular sulfatase Sulf-1 (hSulf-1) (EC 3.1.6.-)	2085700000	62
F7IHX7	CZIB	CZIB	Q9NWV4	CXXC motif containing zinc binding protein (UPF0587 protein C1orf123)	2085700000	54
U3BMK1;U3C5E2;F6XWZ5;U3CN30;F6QQ23;A0A2R8MUA1;U3E8E1;U3DWJ0;U3E4V6;A0A2R8P2P9;A0A2R8P344	EXOC7	EXOC7	Q9UPT5	Exocyst complex component 7 (Exocyst complex component Exo70)	2075700000	82
F6UXX3		N/A	N/A	N/A	2072800000	15
F7ETT0	ACSS3	ACSS3	Q9H6R3	Acyl-CoA synthetase short-chain family member 3, mitochondrial (EC 6.2.1.1) (Acetate--CoA ligase 3) (Acyl-CoA synthetase short-chain family member 3) (Propionate--CoA ligase) (EC 6.2.1.17)	2072800000	58
U3EIZ5;A6ML65	;CMAS	CMAS	Q8NFW8	N-acylneuraminate cytidylyltransferase (EC 2.7.7.43) (CMP-N-acetylneuraminic acid synthase) (CMP-NeuNAc synthase)	2070000000	48
U3E8F4;F6RU15	MCCC2	MCCC2	Q9HCC0	Methylcrotonoyl-CoA carboxylase beta chain, mitochondrial (MCCase subunit beta) (EC 6.4.1.4) (3-methylcrotonyl-CoA carboxylase 2) (3-methylcrotonyl-CoA carboxylase non-biotin-containing subunit) (3-methylcrotonyl-CoA:carbon dioxide ligase subunit beta)	2069200000	82
A0A2R8M6D0	RABEP2	RABEP2	Q9H5N1	Rab GTPase-binding effector protein 2 (Rabaptin-5beta)	2068200000	76
F7H207;U3BVZ1	;UFC1	UFC1	Q9Y3C8	Ubiquitin-fold modifier-conjugating enzyme 1 (Ufm1-conjugating enzyme 1)	2065200000	62
F7CQS6;A0A2R8MXF4;A0A2R8MR98;U3EGF0;U3EG17;F6VWK7	ARHGEF7	ARHGEF7	Q14155	Rho guanine nucleotide exchange factor 7 (Beta-Pix) (COOL-1) (PAK-interacting exchange factor beta) (p85)	2061600000	67
F7IRD0;F7IRF5;A0A5F4WDL7	EEF1AKNMT;METTL13	EEF1AKNMT;METTL13	Q8N6R0	eEF1A lysine and N-terminal methyltransferase (eEF1A-KNMT) (Methyltransferase-like protein 13) [Includes: eEF1A lysine methyltransferase (EC 2.1.1.-); eEF1A N-terminal methyltransferase (EC 2.1.1.-)]	2059900000	85
F6UKW7;A0A5F4W7C8	;RAP2A	RAP2A	P10114	Ras-related protein Rap-2a (EC 3.6.5.2) (RbBP-30)	2053900000	72
U3FM85;F6WXZ6	;HPRT1	HPRT1	P00492	Hypoxanthine-guanine phosphoribosyltransferase (HGPRT) (HGPRTase) (EC 2.4.2.8)	2051400000	68
U3D1B0;A0A2R8MJX5	GRHPR	GRHPR	Q9UBQ7	Glyoxylate reductase/hydroxypyruvate reductase (EC 1.1.1.79) (EC 1.1.1.81)	2049700000	84
F7ECL4;A0A5F4W9D3;F7ED35	VCAN	VCAN	P13611	Versican core protein (Chondroitin sulfate proteoglycan core protein 2) (Chondroitin sulfate proteoglycan 2) (Glial hyaluronate-binding protein) (GHAP) (Large fibroblast proteoglycan) (PG-M)	2049600000	57
U3BIY2;U3ES25;F6TJR7;F6RUA1	DEK	DEK	P35659	Protein DEK	2049000000	35
U3EBE3	XPOT	XPOT	O43592	Exportin-T (Exportin(tRNA)) (tRNA exportin)	2048200000	74
A0A2R8MSX5;U3F5P8;A0A2R8MCX3;U3B2H5	SEC11A	SEC11A	P67812	Signal peptidase complex catalytic subunit SEC11A (EC 3.4.21.89) (Endopeptidase SP18) (Microsomal signal peptidase 18 kDa subunit) (SPase 18 kDa subunit) (SEC11 homolog A) (SEC11-like protein 1) (SPC18)	2048000000	53
F6TNS4;U3DKG2;U3D311	IGFBP7	IGFBP7	Q16270	Insulin-like growth factor-binding protein 7 (IBP-7) (IGF-binding protein 7) (IGFBP-7) (IGFBP-rP1) (MAC25 protein) (PGI2-stimulating factor) (Prostacyclin-stimulating factor) (Tumor-derived adhesion factor) (TAF)	2041100000	44
A0A2R8PFF1	UBE2I	UBE2I	P63279	SUMO-conjugating enzyme UBC9 (EC 2.3.2.-) (RING-type E3 SUMO transferase UBC9) (SUMO-protein ligase) (Ubiquitin carrier protein 9) (Ubiquitin carrier protein I) (Ubiquitin-conjugating enzyme E2 I) (Ubiquitin-protein ligase I) (p18)	2038900000	39
U3BGP6	COPZ2	COPZ2	Q9P299	Coatomer subunit zeta-2 (Zeta-2-coat protein) (Zeta-2 COP)	2038900000	39
U3DVQ6;F6QQS6	;LSM7	LSM7	Q9UK45	U6 snRNA-associated Sm-like protein LSm7	2035800000	34
F7EQY7;A0A5F4W7F8	HINT2	HINT2	Q9BX68	Histidine triad nucleotide-binding protein 2, mitochondrial (HINT-2) (EC 3.-.-.-) (HINT-3) (HIT-17kDa) (PKCI-1-related HIT protein)	2028700000	41
A0A5F4W8M9	ZFP36L1	ZFP36L1	Q07352	mRNA decay activator protein ZFP36L1 (Butyrate response factor 1) (EGF-response factor 1) (ERF-1) (TPA-induced sequence 11b) (Zinc finger protein 36, C3H1 type-like 1) (ZFP36-like 1)	2022400000	57
F7HIV9;F7E4Q7	HACD3	HACD3	Q9P035	Very-long-chain (3R)-3-hydroxyacyl-CoA dehydratase 3 (EC 4.2.1.134) (3-hydroxyacyl-CoA dehydratase 3) (HACD3) (Butyrate-induced protein 1) (B-ind1) (hB-ind1) (Protein-tyrosine phosphatase-like A domain-containing protein 1)	2021600000	63
F7I3K4	ACTR10	ACTR10	Q9NZ32	Actin-related protein 10 (Actin-related protein 11) (hARP11)	2021200000	82
F7BMN8;A0A2R8MZ21;A0A2R8MGV4	;PFDN4	PFDN4	Q9NQP4	Prefoldin subunit 4 (Protein C-1)	2014500000	42
F7IBF8;U3DWP6;A0A5F4WEV1	PARP9	PARP9	Q8IXQ6	Protein mono-ADP-ribosyltransferase PARP9 (EC 2.4.2.-) (ADP-ribosyltransferase diphtheria toxin-like 9) (ARTD9) (B aggressive lymphoma protein) (Poly [ADP-ribose] polymerase 9) (PARP-9)	2012900000	78
U3EBN9	HIST1H1C	HIST1H1C	P16403	Histone H1.2 (Histone H1c) (Histone H1d) (Histone H1s-1)	2010400000	32
F6URD8	CCDC124	CCDC124	Q96CT7	Coiled-coil domain-containing protein 124	2008300000	61
F7IHU4;A0A2R8MMN1	DPP4	DPP4	P27487	Dipeptidyl peptidase 4 (EC 3.4.14.5) (ADABP) (Adenosine deaminase complexing protein 2) (ADCP-2) (Dipeptidyl peptidase IV) (DPP IV) (T-cell activation antigen CD26) (TP103) (CD antigen CD26) [Cleaved into: Dipeptidyl peptidase 4 membrane form (Dipeptidyl peptidase IV membrane form); Dipeptidyl peptidase 4 soluble form (Dipeptidyl peptidase IV soluble form)]	2006100000	31
A0A5F4VZR3;F7E473	ABCB6	ABCB6	Q9NP58	ATP-binding cassette sub-family B member 6, mitochondrial (Mitochondrial ABC transporter 3) (Mt-ABC transporter 3) (P-glycoprotein-related protein) (Ubiquitously-expressed mammalian ABC half transporter)	2001500000	12
F7I1M9	TMEM59	TMEM59	Q9BXS4	Transmembrane protein 59 (Liver membrane-bound protein)	2001400000	21
F7F1L2	RAD54L	RAD54L	Q92698	DNA repair and recombination protein RAD54-like (EC 3.6.4.-) (RAD54 homolog) (hHR54) (hRAD54)	2001000000	7
U3BYY1	PI4K2A	PI4K2A	Q9BTU6	Phosphatidylinositol 4-kinase type 2-alpha (EC 2.7.1.67) (Phosphatidylinositol 4-kinase type II-alpha)	1996400000	64
A0A5F4WAY8;A0A2R8MIY7;F7HU49;A0A5F4VWT8;U3EIZ0;U3D4W0;F7HNK3	;AAAS	AAAS	Q9NRG9	Aladin (Adracalin)	1994900000	4
F7IHQ6;A0A2R8MW74;U3FP55;U3DX56;A0A5K1VNG2;A0A5F4WDB4;F7IS16;A0A2R8N6C4;F7IJZ5;A0A2R8NAP6	ACY1	ACY1	Q03154	Aminoacylase-1 (ACY-1) (EC 3.5.1.14) (N-acyl-L-amino-acid amidohydrolase)	1993900000	105
A0A5F4WJD2		CBR3	O75828	Carbonyl reductase [NADPH] 3 (EC 1.1.1.184) (NADPH-dependent carbonyl reductase 3) (Short chain dehydrogenase/reductase family 21C member 2)	1985800000	28
A0A5K1UIY7;U3EJW9	ALDH1B1	ALDH1B1	P30837	Aldehyde dehydrogenase X, mitochondrial (EC 1.2.1.3) (Aldehyde dehydrogenase 5) (Aldehyde dehydrogenase family 1 member B1)	1982500000	83
U3DWF4	PRKG1	PRKG1	Q13976	cGMP-dependent protein kinase 1 (cGK 1) (cGK1) (EC 2.7.11.12) (cGMP-dependent protein kinase I) (cGKI)	1973600000	72
U3CLC6;F6SYE9	IRGQ	IRGQ	Q8WZA9	Immunity-related GTPase family Q protein	1971800000	64
U3FJG8	DYNLL2	DYNLL2	Q96FJ2	Dynein light chain 2, cytoplasmic (8 kDa dynein light chain b) (DLC8b) (Dynein light chain LC8-type 2)	1966300000	30
A0A5K1UNZ7;F7I7M0	OPTN	OPTN	Q96CV9	Optineurin (E3-14.7K-interacting protein) (FIP-2) (Huntingtin yeast partner L) (Huntingtin-interacting protein 7) (HIP-7) (Huntingtin-interacting protein L) (NEMO-related protein) (Optic neuropathy-inducing protein) (Transcription factor IIIA-interacting protein) (TFIIIA-IntP)	1965800000	60
A0A2R8MEC2;A0A2R8MTH8;F6T7C0;A0A2R8MDI0		N/A	N/A	N/A	1964400000	4
U3FSU4;A0A5F4VX29;F7I4D9;A0A5F4WM29	MSRB3	MSRB3	Q8IXL7	Methionine-R-sulfoxide reductase B3 (MsrB3) (EC 1.8.4.12) (EC 1.8.4.14)	1957500000	36
A0A2R8MDT0;A0A2R8PJ95;U3B424	CSPG4	CSPG4	Q6UVK1	Chondroitin sulfate proteoglycan 4 (Chondroitin sulfate proteoglycan NG2) (Melanoma chondroitin sulfate proteoglycan) (Melanoma-associated chondroitin sulfate proteoglycan)	1955400000	56
U3CBT2;U3B9F3;A0A5F4W437;F6YQY4;A0A5F4WAX7	COPG2	COPG2	Q9UBF2	Coatomer subunit gamma-2 (Gamma-2-coat protein) (Gamma-2-COP)	1954500000	68
F7IPV2;F7IMJ9;F7IPV6	RBPMS	RBPMS	Q93062	RNA-binding protein with multiple splicing (RBP-MS) (Heart and RRM expressed sequence) (Hermes)	1949200000	65
A0A2R8PF30	HSBP1	HSBP1	O75506	Heat shock factor-binding protein 1 (Nasopharyngeal carcinoma-associated antigen 13) (NPC-A-13)	1947300000	43
U3CZS1;U3FSU0	DAD1	DAD1	P61803	Dolichyl-diphosphooligosaccharide--protein glycosyltransferase subunit DAD1 (Oligosaccharyl transferase subunit DAD1) (Defender against cell death 1) (DAD-1)	1943700000	37
F6RG11;A0A2R8MDF1	TMX1	TMX1	Q9H3N1	Thioredoxin-related transmembrane protein 1 (Thioredoxin domain-containing protein 1) (Transmembrane Trx-related protein)	1940600000	36
U3CC77	TMEM119	TMEM119	Q4V9L6	Transmembrane protein 119 (Osteoblast induction factor) (OBIF)	1937100000	37
F7IAN3;F6UET3	SPCS2	SPCS2	Q15005	Signal peptidase complex subunit 2 (EC 3.4.-.-) (Microsomal signal peptidase 25 kDa subunit) (SPase 25 kDa subunit)	1936000000	30
F6XLM6;U3EFX6;F7I163;A0A2R8NB95	LEMD2	LEMD2	Q8NC56	LEM domain-containing protein 2 (hLEM2)	1935900000	53
A0A5F4VQI0;A0A5F4WC72	RIC8A	RIC8A	Q9NPQ8	Synembryn-A (Protein Ric-8A)	1934200000	76
F7DJR5;A0A5F4WD50	SGSH	SGSH	P51688	N-sulphoglucosamine sulphohydrolase (EC 3.10.1.1) (Sulfoglucosamine sulfamidase) (Sulphamidase)	1932800000	46
F7I8F1;U3FCL5	STRN3	STRN3	Q13033	Striatin-3 (Cell cycle autoantigen SG2NA) (S/G2 antigen)	1927200000	62
A0A5K1VKE6;F7DIH2;F7DYZ7;F7ERB8;F6RTE0	API5	API5	Q9BZZ5	Apoptosis inhibitor 5 (API-5) (Antiapoptosis clone 11 protein) (AAC-11) (Cell migration-inducing gene 8 protein) (Fibroblast growth factor 2-interacting factor) (FIF) (Protein XAGL)	1926100000	76
U3CXM9;A0A5K1V711;F7II44	LAMC1	LAMC1	P11047	Laminin subunit gamma-1 (Laminin B2 chain) (Laminin-1 subunit gamma) (Laminin-10 subunit gamma) (Laminin-11 subunit gamma) (Laminin-2 subunit gamma) (Laminin-3 subunit gamma) (Laminin-4 subunit gamma) (Laminin-6 subunit gamma) (Laminin-7 subunit gamma) (Laminin-8 subunit gamma) (Laminin-9 subunit gamma) (S-laminin subunit gamma) (S-LAM gamma)	1925800000	79
U3C5N3;F7DPY6;U3BHU6	CDK4	CDK4	P11802	Cyclin-dependent kinase 4 (EC 2.7.11.22) (Cell division protein kinase 4) (PSK-J3)	1925000000	51
A0A2R8MI13;A0A5F4VZQ6;A0A2R8M4D8;A0A2R8M7P7;F7FFD9;F6THD7;A0A5F4VUH5	MAST4	MAST4	O15021	Microtubule-associated serine/threonine-protein kinase 4 (EC 2.7.11.1)	1920900000	6
A0A2R8P576;U3FGD5;U3BA33;F7GMY8;A0A5F4WL91	ITGB5	ITGB5	P18084	Integrin beta-5	1920800000	53
F6RWD3;U3FKT3;F6RJT5	ADPGK	ADPGK	Q9BRR6	ADP-dependent glucokinase (ADP-GK) (ADPGK) (EC 2.7.1.147) (RbBP-35)	1916300000	55
F7I1P9		RTN1	Q16799	Reticulon-1 (Neuroendocrine-specific protein)	1915800000	35
U3EZY3;U3EM13	VPS28	VPS28	Q9UK41	Vacuolar protein sorting-associated protein 28 homolog (H-Vps28) (ESCRT-I complex subunit VPS28)	1912500000	67
U3ER63;U3DF20	BLVRA	BLVRA	P53004	Biliverdin reductase A (BVR A) (EC 1.3.1.24) (Biliverdin-IX alpha-reductase)	1890800000	53
A0A5F4WEZ8;U3EPN8;A0A5F4WAS6;A0A5F4W8C8	HDAC2	HDAC2	Q92769	Histone deacetylase 2 (HD2) (EC 3.5.1.98)	1889400000	48
A0A2R8MS18;F7IA37	FAM3C	FAM3C	Q92520	Protein FAM3C (Interleukin-like EMT inducer)	1883400000	48
F6RPW3	IGFBP4	IGFBP4	P22692	Insulin-like growth factor-binding protein 4 (IBP-4) (IGF-binding protein 4) (IGFBP-4)	1883300000	35
F6Q7Q3;A0A5F4WG47;A0A5F4WFR3	ENG	ENG	P17813	Endoglin (CD antigen CD105)	1879300000	45
F7GSU6;A0A2R8M8P5;U3E960	SYNE1	SYNE1	Q8NF91	Nesprin-1 (Enaptin) (KASH domain-containing protein 1) (KASH1) (Myocyte nuclear envelope protein 1) (Myne-1) (Nuclear envelope spectrin repeat protein 1) (Synaptic nuclear envelope protein 1) (Syne-1)	1872600000	42
F6QFD4;A0A5F4W3B9;U3BFC1;F6QF65	F3	F3	P13726	Tissue factor (TF) (Coagulation factor III) (Thromboplastin) (CD antigen CD142)	1870500000	41
U3DKG8;F7FWH4	PDXDC1	PDXDC1	Q6P996	Pyridoxal-dependent decarboxylase domain-containing protein 1 (EC 4.1.1.-)	1869800000	69
B0KWU1;A0A5F4W9H5	;ENO3	ENO3	P13929	Beta-enolase (EC 4.2.1.11) (2-phospho-D-glycerate hydro-lyase) (Enolase 3) (Muscle-specific enolase) (MSE) (Skeletal muscle enolase)	1858800000	12
F7C559	NIPSNAP3A	NIPSNAP3A	Q9UFN0	Protein NipSnap homolog 3A (NipSnap3A) (Protein NipSnap homolog 4) (NipSnap4) (Target for Salmonella secreted protein C) (TassC)	1858000000	68
A0A2R8MSS6;F7GWA8;B0VXF6;A0A2R8PF70;A0A2R8N8Z9;F7IHV9;A0A2R8MFN4	;LOC108588012;LOC108588476;RPS27	RPS27	P42677	40S ribosomal protein S27 (Metallopan-stimulin 1) (MPS-1) (Small ribosomal subunit protein eS27)	1857200000	24
U3DGQ4;F6YP46;A0A2R8MB38	CHMP2B	CHMP2B	Q9UQN3	Charged multivesicular body protein 2b (CHMP2.5) (Chromatin-modifying protein 2b) (CHMP2b) (Vacuolar protein sorting-associated protein 2-2) (Vps2-2) (hVps2-2)	1854500000	32
A0A5F4VSQ7;A0A5F4WD14;A0A5F4W2W6;U3FRD2;F7H5V1;A0A5F4WH35;A0A5F4VZ02;A0A5F4W931	FKBP15	FKBP15	Q5T1M5	FK506-binding protein 15 (FKBP-15) (133 kDa FK506-binding protein) (133 kDa FKBP) (FKBP-133) (WASP- and FKBP-like protein) (WAFL)	1853900000	35
A0A5F4W3A8;A0A5F4VTY9;F6UE06	BRF2	BRF2	Q9HAW0	Transcription factor IIIB 50 kDa subunit (TFIIIB50) (hTFIIIB50) (B-related factor 2) (BRF-2) (hBRFU)	1852700000	28
F7HYK0;U3DSL8;A0A2R8NF94	PPME1	PPME1	Q9Y570	Protein phosphatase methylesterase 1 (PME-1) (EC 3.1.1.89)	1851400000	57
F7HZU6;A0A2R8N2N1;U3F0B0;U3DHQ5	PRPS1	PRPS1	P60891	Ribose-phosphate pyrophosphokinase 1 (EC 2.7.6.1) (PPRibP) (Phosphoribosyl pyrophosphate synthase I) (PRS-I)	1850900000	66
A0A2R8MKN4;A0A2R8MZ17	PYM1	PYM1	Q9BRP8	Partner of Y14 and mago (PYM homolog 1 exon junction complex-associated factor) (Protein wibg homolog)	1850100000	40
F7F1N0;F7E9Y2;U3EJI1;F7F1T3;F7GPN0	EML4	EML4	Q9HC35	Echinoderm microtubule-associated protein-like 4 (EMAP-4) (Restrictedly overexpressed proliferation-associated protein) (Ropp 120)	1849900000	61
F7I493;F7I6I2;A0A2R8MSR5	SORBS2	SORBS2	O94875	Sorbin and SH3 domain-containing protein 2 (Arg-binding protein 2) (ArgBP2) (Arg/Abl-interacting protein 2) (Sorbin)	1848500000	46
U3DV80	PSPH	PSPH	P78330	Phosphoserine phosphatase (PSP) (PSPase) (EC 3.1.3.3) (L-3-phosphoserine phosphatase) (O-phosphoserine phosphohydrolase)	1848200000	32
F7GC07;F7EMU8;F7G016	SLC12A2	SLC12A2	P55011	Solute carrier family 12 member 2 (Basolateral Na-K-Cl symporter) (Bumetanide-sensitive sodium-(potassium)-chloride cotransporter 2)	1846800000	75
F7DRZ4	RBM8A	RBM8A	Q9Y5S9	RNA-binding protein 8A (Binder of OVCA1-1) (BOV-1) (RNA-binding motif protein 8A) (RNA-binding protein Y14) (Ribonucleoprotein RBM8A)	1844700000	27
F6QIG8	ITGB3	ITGB3	P05106	Integrin beta-3 (Platelet membrane glycoprotein IIIa) (GPIIIa) (CD antigen CD61)	1833900000	52
F7GQK6;U3DCT6;F7GQJ4	NHLRC3	NHLRC3	Q5JS37	NHL repeat-containing protein 3	1833600000	38
U3F450	AKAP12	AKAP12	Q02952	A-kinase anchor protein 12 (AKAP-12) (A-kinase anchor protein 250 kDa) (AKAP 250) (Gravin) (Myasthenia gravis autoantigen)	1832800000	11
F7ANW4	GABARAP	GABARAP;GABARAPL1	O95166	Gamma-aminobutyric acid receptor-associated protein (GABA(A) receptor-associated protein) (MM46)	1831900000	31
F7IJJ8;F7IEV3;F7IJS3;F7HYH3;U3F7L2;F7HYH8;F7IH68	PAM	PAM	P19021	Peptidyl-glycine alpha-amidating monooxygenase (PAM) [Includes: Peptidylglycine alpha-hydroxylating monooxygenase (PHM) (EC 1.14.17.3); Peptidyl-alpha-hydroxyglycine alpha-amidating lyase (EC 4.3.2.5) (Peptidylamidoglycolate lyase) (PAL)]	1830200000	62
F6S5S0;U3DST8;F6S5B0	NME4	NME4	O00746	Nucleoside diphosphate kinase, mitochondrial (NDK) (NDP kinase, mitochondrial) (EC 2.7.4.6) (Nucleoside diphosphate kinase D) (NDPKD) (nm23-H4)	1827700000	50
F7EBS8;U3DRL9;A0A2R8MXM4	OXSR1	OXSR1	O95747	Serine/threonine-protein kinase OSR1 (EC 2.7.11.1) (Oxidative stress-responsive 1 protein)	1827100000	56
F7GUT5;F7GPL3	CPSF6	CPSF6	Q16630	Cleavage and polyadenylation specificity factor subunit 6 (Cleavage and polyadenylation specificity factor 68 kDa subunit) (CPSF 68 kDa subunit) (Cleavage factor Im complex 68 kDa subunit) (CFIm68) (Pre-mRNA cleavage factor Im 68 kDa subunit) (Protein HPBRII-4/7)	1820300000	48
F7HAM4;A0A5F4VRK7;F7IHF9;A0A5F4WHU4	;LOC108593512;RPL36A;RPL36AL	RPL36A;RPL36AL	P83881	60S ribosomal protein L36a (60S ribosomal protein L44) (Cell growth-inhibiting gene 15 protein) (Cell migration-inducing gene 6 protein) (Large ribosomal subunit protein eL42)	1814300000	17
F7ITE1;A6MJU8	;TIMM50	TIMM50	Q3ZCQ8	Mitochondrial import inner membrane translocase subunit TIM50	1814000000	50
F6XHT3;F6WBQ2;A0A5F4VV00	SCYL1	SCYL1	Q96KG9	N-terminal kinase-like protein (Coated vesicle-associated kinase of 90 kDa) (SCY1-like protein 1) (Telomerase regulation-associated protein) (Telomerase transcriptional element-interacting factor) (Teratoma-associated tyrosine kinase)	1813500000	28
A6MKD5		N/A	N/A	N/A	1808600000	21
B0CMB1;F7I0U9	SERPINB8	SERPINB8	P50452	Serpin B8 (Cytoplasmic antiproteinase 2) (CAP-2) (CAP2) (Peptidase inhibitor 8) (PI-8)	1808400000	80
U3FFM7	ARMCX1	ARMCX1	Q9P291	Armadillo repeat-containing X-linked protein 1 (ARM protein lost in epithelial cancers on chromosome X 1) (Protein ALEX1)	1800200000	57
U3DDN4;U3D302;A0A5K1VTB6;F7IB47	KIAA0196;WASHC5	KIAA0196;WASHC5	Q12768	WASH complex subunit 5 (Strumpellin) (WASH complex subunit strumpellin)	1798300000	98
U3CPZ7;F7IF77;A0A2R8MVR2;F7B5A7;A0A2R8MHR3	;PPP2R5D	PPP2R5D	Q14738	Serine/threonine-protein phosphatase 2A 56 kDa regulatory subunit delta isoform (PP2A B subunit isoform B'-delta) (PP2A B subunit isoform B56-delta) (PP2A B subunit isoform PR61-delta) (PP2A B subunit isoform R5-delta)	1797000000	88
F6XZ33;U3EY20;U3FU80;F6XAE0	;CKAP5	CKAP5	Q14008	Cytoskeleton-associated protein 5 (Colonic and hepatic tumor overexpressed gene protein) (Ch-TOG)	1795500000	83
F6PS51;F7F6B4;F7F6G4	SFXN1	SFXN1	Q9H9B4	Sideroflexin-1	1791600000	43
U3EF63	CCBL2	CCBL2	Q6YP21	Kynurenine--oxoglutarate transaminase 3 (EC 2.6.1.7) (Cysteine-S-conjugate beta-lyase 2) (EC 4.4.1.13) (Kynurenine aminotransferase 3) (Kynurenine aminotransferase III) (KATIII) (Kynurenine--glyoxylate transaminase) (EC 2.6.1.63) (Kynurenine--oxoglutarate transaminase III)	1788700000	53
U3FL85	FNDC3B	FNDC3B	Q53EP0	Fibronectin type III domain-containing protein 3B (Factor for adipocyte differentiation 104) (HCV NS5A-binding protein 37)	1785200000	43
A0A5K1TXJ1;F7H7Y6;A0A5F4W4J7;A0A2R8NDZ8;A0A2R8PEX2;A0A5F4VW65;A0A5F4W3S1;A0A5F4VY31;A0A5F4W3T2	SLC25A4	SLC25A4	P12235	ADP/ATP translocase 1 (ADP,ATP carrier protein 1) (ADP,ATP carrier protein, heart/skeletal muscle isoform T1) (Adenine nucleotide translocator 1) (ANT 1) (Solute carrier family 25 member 4)	1775500000	41
F7H5V9;F7I276;F7H623;A0A5F4WN24;A0A2R8M4T9;A0A5F4WDQ7;A0A5F4VZI5	MOB1A;MOB1B	MOB1A;MOB1B	Q9H8S9	MOB kinase activator 1A (Mob1 alpha) (Mob1A) (Mob1 homolog 1B) (Mps one binder kinase activator-like 1B)	1769200000	42
U3DZ44	SSSCA1	SSSCA1	O60232	Protein ZNRD2 (Autoantigen p27) (Sjoegren syndrome/scleroderma autoantigen 1) (Zinc ribbon domain-containing protein 2)	1768900000	42
A0A2R8MWE9	SF3B5	SF3B5	Q9BWJ5	Splicing factor 3B subunit 5 (SF3b5) (Pre-mRNA-splicing factor SF3b 10 kDa subunit)	1767500000	32
F6Z378;U3CS07;F7I2K5	PC	PC	P11498	Pyruvate carboxylase, mitochondrial (EC 6.4.1.1) (Pyruvic carboxylase) (PCB)	1763900000	86
F7CDP2;A0A5F4WJB7;A0A5F4VV56	NDUFA8	NDUFA8	P51970	NADH dehydrogenase [ubiquinone] 1 alpha subcomplex subunit 8 (Complex I-19kD) (CI-19kD) (Complex I-PGIV) (CI-PGIV) (NADH-ubiquinone oxidoreductase 19 kDa subunit)	1758400000	76
F7HAK6;U3CJ48	LOC100389619;SNRPE	SNRPE	P62304	Small nuclear ribonucleoprotein E (snRNP-E) (Sm protein E) (Sm-E) (SmE)	1757600000	25
F6YNF4	RAB32	RAB32	Q13637	Ras-related protein Rab-32	1755900000	59
A0A5K1U1R1;U3BTE2;F7IAT9;U3CT39	;ABCC1	ABCC1	P33527	Multidrug resistance-associated protein 1 (EC 7.6.2.2) (ATP-binding cassette sub-family C member 1) (Glutathione-S-conjugate-translocating ATPase ABCC1) (EC 7.6.2.3) (Leukotriene C(4) transporter) (LTC4 transporter)	1754800000	84
U3AYA1	VPS36	VPS36	Q86VN1	Vacuolar protein-sorting-associated protein 36 (ELL-associated protein of 45 kDa) (ESCRT-II complex subunit VPS36)	1752900000	56
F7GRU7;U3EE75;U3CLZ1;A0A2R8M9M4;A0A5F4VX42	;PDHX	PDHX	O00330	Pyruvate dehydrogenase protein X component, mitochondrial (Dihydrolipoamide dehydrogenase-binding protein of pyruvate dehydrogenase complex) (E3-binding protein) (E3BP) (Lipoyl-containing pyruvate dehydrogenase complex component X) (proX)	1749900000	59
U3D8U2;F7AMY7;F7AM26	STIM1	STIM1	Q13586	Stromal interaction molecule 1	1748300000	63
F7ALK2;U3BYL8;U3DMJ8	HSPB8	HSPB8	Q9UJY1	Heat shock protein beta-8 (HspB8) (Alpha-crystallin C chain) (E2-induced gene 1 protein) (Protein kinase H11) (Small stress protein-like protein HSP22)	1747600000	36
U3DY16	BZW2	BZW2	Q9Y6E2	Basic leucine zipper and W2 domain-containing protein 2	1747000000	64
A0A2R8NA96;U3CN13	CYB5B;LOC100403393	CYB5B;LOC100403393	O43169	Cytochrome b5 type B (Cytochrome b5 outer mitochondrial membrane isoform)	1743900000	40
F6RQC7;F7EJI3	DPM1	DPM1	O60762	Dolichol-phosphate mannosyltransferase subunit 1 (EC 2.4.1.83) (Dolichol-phosphate mannose synthase subunit 1) (DPM synthase subunit 1) (Dolichyl-phosphate beta-D-mannosyltransferase subunit 1) (Mannose-P-dolichol synthase subunit 1) (MPD synthase subunit 1)	1742900000	48
F7HQY9;A0A2R8MUK2	LSM4	LSM4	Q9Y4Z0	U6 snRNA-associated Sm-like protein LSm4 (Glycine-rich protein) (GRP)	1742700000	47
U3CZR8	MAP2K1	MAP2K1	Q02750	Dual specificity mitogen-activated protein kinase kinase 1 (MAP kinase kinase 1) (MAPKK 1) (MKK1) (EC 2.7.12.2) (ERK activator kinase 1) (MAPK/ERK kinase 1) (MEK 1)	1742600000	41
F6SLT2	PTGR2	PTGR2	Q8N8N7	Prostaglandin reductase 2 (PRG-2) (EC 1.3.1.48) (15-oxoprostaglandin 13-reductase) (Zinc-binding alcohol dehydrogenase domain-containing protein 1)	1733400000	41
F7HXA8;F7HXA3	YKT6	YKT6	O15498	Synaptobrevin homolog YKT6 (EC 2.3.1.-)	1731300000	38
F7IJ11	FHL5	FHL5	Q5TD97	Four and a half LIM domains protein 5 (FHL-5) (Activator of cAMP-responsive element modulator in testis) (Activator of CREM in testis)	1730100000	49
F7HZB5;A0A2R8MAM9;A0A2R8MNJ7	SUMO1	SUMO1	P63165	Small ubiquitin-related modifier 1 (SUMO-1) (GAP-modifying protein 1) (GMP1) (SMT3 homolog 3) (Sentrin) (Ubiquitin-homology domain protein PIC1) (Ubiquitin-like protein SMT3C) (Smt3C) (Ubiquitin-like protein UBL1)	1728100000	34
F6UXA1;A0A2R8P7F9	CERCAM	CERCAM	Q5T4B2	Inactive glycosyltransferase 25 family member 3 (Cerebral endothelial cell adhesion molecule)	1719300000	60
U3EDB3;F7BWM7;A6MKV5;A0A2R8N0A8	;LAPTM4A;MATN3	LAPTM4A;MATN3	Q15012	Lysosomal-associated transmembrane protein 4A (Golgi 4-transmembrane-spanning transporter MTP)	1718400000	14
F7I8L0;F7IB22	CARM1	CARM1	Q86X55	Histone-arginine methyltransferase CARM1 (EC 2.1.1.319) (Coactivator-associated arginine methyltransferase 1) (Protein arginine N-methyltransferase 4)	1711100000	71
A0A2R8MGB8	SELENOF	SELENOF	O60613	Selenoprotein F (15 kDa selenoprotein)	1710800000	48
F6R0E2	CSNK2A2	CSNK2A2	P19784	Casein kinase II subunit alpha' (CK II alpha') (EC 2.7.11.1)	1708700000	63
F7BFT9	PPM1G	PPM1G	O15355	Protein phosphatase 1G (EC 3.1.3.16) (Protein phosphatase 1C) (Protein phosphatase 2C isoform gamma) (PP2C-gamma) (Protein phosphatase magnesium-dependent 1 gamma)	1707000000	53
F7DU51	DRG2	DRG2	P55039	Developmentally-regulated GTP-binding protein 2 (DRG-2) (Translation factor GTPase DRG2) (TRAFAC GTPase DRG2) (EC 3.6.5.-)	1706700000	76
A0A2R8N455;U3BAF5;F6RDX5;A0A5K1VHA9	SLC25A13	SLC25A13	Q9UJS0	Calcium-binding mitochondrial carrier protein Aralar2 (Citrin) (Mitochondrial aspartate glutamate carrier 2) (Solute carrier family 25 member 13)	1706000000	49
U3D410;A0A5F4VV53	;TM9SF4	TM9SF4	Q92544	Transmembrane 9 superfamily member 4 (Tumor cannibalism associated protein 1)	1700900000	64
F7HYH0	CRKL	CRKL	P46109	Crk-like protein	1700000000	49
U3F757	EXOC4	EXOC4	Q96A65	Exocyst complex component 4 (Exocyst complex component Sec8)	1699600000	81
F7H646;A0A5F4VXN2	PLGRKT	PLGRKT	Q9HBL7	Plasminogen receptor (KT) (Plg-R(KT))	1699300000	36
F7IKM2;U3FS49;A0A2R8MCL4	;RBMS1	RBMS1;RBMS3	P29558	RNA-binding motif, single-stranded-interacting protein 1 (Single-stranded DNA-binding protein MSSP-1) (Suppressor of CDC2 with RNA-binding motif 2)	1695400000	21
U3EM02	TRNT1	TRNT1	Q96Q11	CCA tRNA nucleotidyltransferase 1, mitochondrial (EC 2.7.7.72) (Mitochondrial tRNA nucleotidyl transferase, CCA-adding) (mt CCA-adding enzyme) (mt tRNA CCA-diphosphorylase) (mt tRNA CCA-pyrophosphorylase) (mt tRNA adenylyltransferase)	1695000000	73
F7G6Z3;A0A5F4VUL5	TSPO	TSPO	P30536	Translocator protein (Mitochondrial benzodiazepine receptor) (PKBS) (Peripheral-type benzodiazepine receptor) (PBR)	1691000000	21
U3CLQ9;F7I1M2	GFPT1	GFPT1	Q06210	Glutamine--fructose-6-phosphate aminotransferase [isomerizing] 1 (EC 2.6.1.16) (D-fructose-6-phosphate amidotransferase 1) (Glutamine:fructose-6-phosphate amidotransferase 1) (GFAT 1) (GFAT1) (Hexosephosphate aminotransferase 1)	1688900000	86
F7BRP9	TBL3	TBL3	Q12788	Transducin beta-like protein 3 (WD repeat-containing protein SAZD)	1685200000	4
A0A2R8MT72;F6UY73	SSBP1	SSBP1	Q04837	Single-stranded DNA-binding protein, mitochondrial (Mt-SSB) (MtSSB) (PWP1-interacting protein 17)	1683800000	35
U3DGC2;F7IF20	ZMPSTE24	ZMPSTE24	O75844	CAAX prenyl protease 1 homolog (EC 3.4.24.84) (Farnesylated proteins-converting enzyme 1) (FACE-1) (Prenyl protein-specific endoprotease 1) (Zinc metalloproteinase Ste24 homolog)	1681500000	50
U3EAL7	IFI30	IFI30	P13284	Gamma-interferon-inducible lysosomal thiol reductase (EC 1.8.-.-) (Gamma-interferon-inducible protein IP-30) (Legumaturain)	1681200000	20
F7I342;U3EHM2	STX12	STX12	Q86Y82	Syntaxin-12	1680500000	42
A0A2R8P3H6;F7I183;A0A2R8MQK5;A0A2R8PLR8	STAT1	STAT1	P42224	Signal transducer and activator of transcription 1-alpha/beta (Transcription factor ISGF-3 components p91/p84)	1679800000	67
U3EL85;A0A2R8MK93	SAT2	SAT2	Q96F10	Diamine acetyltransferase 2 (EC 2.3.1.57) (Polyamine N-acetyltransferase 2) (Spermidine/spermine N(1)-acetyltransferase 2) (Thialysine N-epsilon-acetyltransferase)	1679500000	33
F7AQE6;U3FH48	;ADAM9	ADAM9	Q13443	Disintegrin and metalloproteinase domain-containing protein 9 (ADAM 9) (EC 3.4.24.-) (Cellular disintegrin-related protein) (Meltrin-gamma) (Metalloprotease/disintegrin/cysteine-rich protein 9) (Myeloma cell metalloproteinase)	1679100000	57
U3D200;F6QF56;A0A5F4W657	S100A1	S100A1	P23297	Protein S100-A1 (S-100 protein alpha chain) (S-100 protein subunit alpha) (S100 calcium-binding protein A1)	1678400000	41
F7GN80;A0A2R8P3Y9;U3CR28;F7GEJ1;F7GF05	ANO6	ANO6	Q4KMQ2	Anoctamin-6 (Small-conductance calcium-activated nonselective cation channel) (SCAN channel) (Transmembrane protein 16F)	1671100000	59
A0A5F4W9M5;U3E2F5;U3ESA1;F7I430	;SIDT2	SIDT2	Q8NBJ9	SID1 transmembrane family member 2	1669900000	15
F6U3V0	ADIRF	ADIRF	Q15847	Adipogenesis regulatory factor (Adipogenesis factor rich in obesity) (Adipose most abundant gene transcript 2 protein) (Adipose-specific protein 2) (apM-2)	1666300000	25
F7IG39	CBX5	CBX5	P45973	Chromobox protein homolog 5 (Antigen p25) (Heterochromatin protein 1 homolog alpha) (HP1 alpha)	1663200000	44
U3F471	AKAP12	AKAP12	Q02952	A-kinase anchor protein 12 (AKAP-12) (A-kinase anchor protein 250 kDa) (AKAP 250) (Gravin) (Myasthenia gravis autoantigen)	1661900000	15
F6YPR0;A0A2R8MRG3	SIGMAR1	SIGMAR1	Q99720	Sigma non-opioid intracellular receptor 1 (Aging-associated gene 8 protein) (SR31747-binding protein) (SR-BP) (Sigma 1-type opioid receptor) (SIG-1R) (Sigma1-receptor) (Sigma1R) (hSigmaR1)	1660300000	34
A0A5F4WJY8;F7C1H1;F7D096	HSDL2	HSDL2	Q6YN16	Hydroxysteroid dehydrogenase-like protein 2 (EC 1.-.-.-) (Short chain dehydrogenase/reductase family 13C member 1)	1659300000	63
A0A5F4WBB8;F7IGY9;A0A5F4VTH7;A0A5F4VS40;A0A2R8MDA3;A0A2R8MLP9	TTN	TTN	Q8WZ42	Titin (EC 2.7.11.1) (Connectin) (Rhabdomyosarcoma antigen MU-RMS-40.14)	1658600000	11
A0A5F4W7X7;F7BLG6;A0A5F4WM71	PPA2	PPA2	Q9H2U2	Inorganic pyrophosphatase 2, mitochondrial (EC 3.6.1.1) (Pyrophosphatase SID6-306) (Pyrophosphate phospho-hydrolase 2) (PPase 2)	1657600000	53
F7I5H9	PI4KA	PI4KA	P42356	Phosphatidylinositol 4-kinase alpha (PI4-kinase alpha) (PI4K-alpha) (PtdIns-4-kinase alpha) (EC 2.7.1.67)	1656900000	86
F7I0E1	BTF3L4	BTF3L4	Q96K17	Transcription factor BTF3 homolog 4 (Basic transcription factor 3-like 4)	1656700000	26
F7H7Y8;U3D4V2;A0A5F4VSN5;F7H2J5	MCCC1	MCCC1	Q96RQ3	Methylcrotonoyl-CoA carboxylase subunit alpha, mitochondrial (MCCase subunit alpha) (EC 6.4.1.4) (3-methylcrotonyl-CoA carboxylase 1) (3-methylcrotonyl-CoA carboxylase biotin-containing subunit) (3-methylcrotonyl-CoA:carbon dioxide ligase subunit alpha)	1652300000	47
F6TL50	SPCS1	SPCS1	Q9Y6A9	Signal peptidase complex subunit 1 (EC 3.4.-.-) (Microsomal signal peptidase 12 kDa subunit) (SPase 12 kDa subunit)	1651700000	13
A0A5K1U3P5;F6X362;F7HT20;F7GDQ5;A0A2R8N0G5;A0A2R8MSJ0;B0KWE7	SH3GLB2	SH3GLB2	Q9NR46	Endophilin-B2 (SH3 domain-containing GRB2-like protein B2)	1644700000	70
U3F8A5;U3DL36;U3BKH0;A0A2R8MD52	NDUFA10	NDUFA10	O95299	NADH dehydrogenase [ubiquinone] 1 alpha subcomplex subunit 10, mitochondrial (Complex I-42kD) (CI-42kD) (NADH-ubiquinone oxidoreductase 42 kDa subunit)	1642000000	72
F6TDJ1;U3DVK3;U3BV40;F6TEL6	EXOC1	EXOC1	Q9NV70	Exocyst complex component 1 (Exocyst complex component Sec3)	1640000000	68
U3DBR9;F6PQS8;F6Y8C6;U3CU27;F6Y8D7;U3DBC0;F6TD04	VPS13C	VPS13C	Q709C8	Vacuolar protein sorting-associated protein 13C	1638400000	86
F7BRU6;F7C6K5	RDH11	RDH11	Q8TC12	Retinol dehydrogenase 11 (EC 1.1.1.300) (Androgen-regulated short-chain dehydrogenase/reductase 1) (HCV core-binding protein HCBP12) (Prostate short-chain dehydrogenase/reductase 1) (Retinal reductase 1) (RalR1) (Short chain dehydrogenase/reductase family 7C member 1)	1631900000	50
A0A2R8MFI6;A0A2R8MRJ4;F7IJ49		CNN2	Q99439	Calponin-2 (Calponin H2, smooth muscle) (Neutral calponin)	1629100000	27
A0A2R8N3S2;U3CYJ7;U3FSF5;F6S653;U3C779;A0A5K1V3U7;A0A2R8N7L4	PRMT5	PRMT5	O14744	Protein arginine N-methyltransferase 5 (PRMT5) (EC 2.1.1.320) (72 kDa ICln-binding protein) (Histone-arginine N-methyltransferase PRMT5) (Jak-binding protein 1) (Shk1 kinase-binding protein 1 homolog) (SKB1 homolog) (SKB1Hs) [Cleaved into: Protein arginine N-methyltransferase 5, N-terminally processed]	1626300000	59
A0A5F4VXE2;A0A5F4WEP4;A0A5F4W7U4;F6RJ57;F6RUT8	CD2AP	CD2AP	Q9Y5K6	CD2-associated protein (Adapter protein CMS) (Cas ligand with multiple SH3 domains)	1623500000	65
F7IAK0;U3DHI2;F7ICU1	PTGFRN	PTGFRN	Q9P2B2	Prostaglandin F2 receptor negative regulator (CD9 partner 1) (CD9P-1) (Glu-Trp-Ile EWI motif-containing protein F) (EWI-F) (Prostaglandin F2-alpha receptor regulatory protein) (Prostaglandin F2-alpha receptor-associated protein) (CD antigen CD315)	1621900000	15
U3BQQ3;U3F3X8;F7IIX8	RCC2	RCC2	Q9P258	Protein RCC2 (RCC1-like protein TD-60) (Telophase disk protein of 60 kDa)	1619300000	56
U3BKZ6;U3CZS8;A0A2R8M847;U3DKI3;F7IGC3;U3EF89;A0A2R8PGM0;A0A2R8MTB2;F6YCW3;A0A2R8MK64;F7IGF5;U3CN12;U3F4W3;U3F234;U3FVH9;U3F232;U3FCM3;U3EWU6;U3FRA3;U3C5B6	;CAMK2G	CAMK2G	Q13555	Calcium/calmodulin-dependent protein kinase type II subunit gamma (CaM kinase II subunit gamma) (CaMK-II subunit gamma) (EC 2.7.11.17)	1618900000	58
F7ICF9;F7FKK9	AKAP13	AKAP13	Q12802	A-kinase anchor protein 13 (AKAP-13) (AKAP-Lbc) (Breast cancer nuclear receptor-binding auxiliary protein) (Guanine nucleotide exchange factor Lbc) (Human thyroid-anchoring protein 31) (Lymphoid blast crisis oncogene) (LBC oncogene) (Non-oncogenic Rho GTPase-specific GTP exchange factor) (Protein kinase A-anchoring protein 13) (PRKA13) (p47)	1617400000	68
U3FFR5	ARIH1	ARIH1	Q9Y4X5	E3 ubiquitin-protein ligase ARIH1 (EC 2.3.2.31) (H7-AP2) (HHARI) (Monocyte protein 6) (MOP-6) (Protein ariadne-1 homolog) (ARI-1) (UbcH7-binding protein) (UbcM4-interacting protein) (Ubiquitin-conjugating enzyme E2-binding protein 1)	1616700000	65
U3CWQ5;F7ED91	DTYMK	DTYMK	P23919	Thymidylate kinase (EC 2.7.4.9) (dTMP kinase)	1616600000	48
U3CHZ8;U3F456;F6S0M2	PAIP1	PAIP1	Q9H074	Polyadenylate-binding protein-interacting protein 1 (PABP-interacting protein 1) (PAIP-1) (Poly(A)-binding protein-interacting protein 1)	1616600000	58
F7GVY3;U3FTU0	TPM1	TPM1	P09493	Tropomyosin alpha-1 chain (Alpha-tropomyosin) (Tropomyosin-1)	1614400000	31
U3EJC9;F7DVB3	KIAA1033;WASHC4	KIAA1033;WASHC4	Q2M389	WASH complex subunit 4 (Strumpellin and WASH-interacting protein) (SWIP) (WASH complex subunit SWIP)	1612300000	64
B0KWR4;U3FV05;U3F139	DRG1	DRG1	Q9Y295	Developmentally-regulated GTP-binding protein 1 (DRG-1) (Neural precursor cell expressed developmentally down-regulated protein 3) (NEDD-3) (Translation factor GTPase DRG1) (TRAFAC GTPase DRG1) (EC 3.6.5.-)	1611700000	62
F7ESR3;F7ES41	TEP1	TEP1	Q99973	Telomerase protein component 1 (Telomerase-associated protein 1) (Telomerase protein 1) (p240) (p80 telomerase homolog)	1610700000	65
F7I9E1;U3BVN8;F7I9C2	NEK9	NEK9	Q8TD19	Serine/threonine-protein kinase Nek9 (EC 2.7.11.1) (Nercc1 kinase) (Never in mitosis A-related kinase 9) (NimA-related protein kinase 9) (NimA-related kinase 8) (Nek8)	1606400000	49
F6R8W5	MOB4	MOB4	Q9Y3A3	MOB-like protein phocein (2C4D) (Class II mMOB1) (Mob1 homolog 3) (Mob3) (Mps one binder kinase activator-like 3) (Preimplantation protein 3)	1605000000	42
A0A5K1U3U0;U3D0G7;Q1HGK4;F6QT36	;GSS	GSS	P48637	Glutathione synthetase (GSH synthetase) (GSH-S) (EC 6.3.2.3) (Glutathione synthase)	1602200000	63
U3EAA9;U3DDN6;U3BU47;F7IT61;A0A5F4WN32	COL4A2	COL4A2	P08572	Collagen alpha-2(IV) chain [Cleaved into: Canstatin]	1602000000	42
F6YXQ9;U3C3H2;F6ZKJ7	VPS11	VPS11	Q9H270	Vacuolar protein sorting-associated protein 11 homolog (hVPS11) (RING finger protein 108)	1601600000	68
F7H5J1	POGLUT3	POGLUT3	Q7Z4H8	Protein O-glucosyltransferase 3 (EC 2.4.1.-) (KDEL motif-containing protein 2) (Protein O-xylosyltransferase POGLUT3) (EC 2.4.2.-)	1600700000	73
F7B9V2	CDC42EP1	CDC42EP1	Q00587	Cdc42 effector protein 1 (Binder of Rho GTPases 5) (Serum protein MSE55)	1600400000	32
F7BTF9;A0A5F4WMW2;F7BT73		N/A	N/A	N/A	1599900000	7
F7FSI4	EEF1E1	EEF1E1	O43324	Eukaryotic translation elongation factor 1 epsilon-1 (Aminoacyl tRNA synthetase complex-interacting multifunctional protein 3) (Elongation factor p18) (Multisynthase complex auxiliary component p18)	1597700000	54
U3F0W4;F7BDF8;F7AU33	PPP5C	PPP5C	P53041	Serine/threonine-protein phosphatase 5 (PP5) (EC 3.1.3.16) (Protein phosphatase T) (PP-T) (PPT)	1597500000	41
F6R9I8	GREM1	GREM1	O60565	Gremlin-1 (Cell proliferation-inducing gene 2 protein) (Cysteine knot superfamily 1, BMP antagonist 1) (DAN domain family member 2) (Down-regulated in Mos-transformed cells protein) (Increased in high glucose protein 2) (IHG-2)	1592400000	20
F7I3Q5;U3AS62;A0A2R8N2W4	AMACR	AMACR	Q9UHK6	Alpha-methylacyl-CoA racemase (EC 5.1.99.4) (2-methylacyl-CoA racemase)	1592300000	63
F7CEE3	GNPNAT1	GNPNAT1	Q96EK6	Glucosamine 6-phosphate N-acetyltransferase (EC 2.3.1.4) (Phosphoglucosamine acetylase) (Phosphoglucosamine transacetylase)	1591700000	36
F7IBS2;F7IE24	LAMTOR2	LAMTOR2	Q9Y2Q5	Ragulator complex protein LAMTOR2 (Endosomal adaptor protein p14) (Late endosomal/lysosomal Mp1-interacting protein) (Late endosomal/lysosomal adaptor and MAPK and MTOR activator 2) (Mitogen-activated protein-binding protein-interacting protein) (MAPBP-interacting protein) (Roadblock domain-containing protein 3)	1589600000	59
F6TV53;F6TV43;F6SXY7;F6U679;F6TIF3	PML	PML	P29590	Protein PML (Promyelocytic leukemia protein) (RING finger protein 71) (Tripartite motif-containing protein 19)	1586600000	63
F6WY99	NDUFA7	NDUFA7	O95182	NADH dehydrogenase [ubiquinone] 1 alpha subcomplex subunit 7 (Complex I-B14.5a) (CI-B14.5a) (NADH-ubiquinone oxidoreductase subunit B14.5a)	1585200000	40
U3DSJ6	FABP5	FABP5	Q01469	Fatty acid-binding protein 5 (Epidermal-type fatty acid-binding protein) (E-FABP) (Fatty acid-binding protein, epidermal) (Psoriasis-associated fatty acid-binding protein homolog) (PA-FABP)	1583900000	27
U3BGZ0	WASL	WASL	O00401	Neural Wiskott-Aldrich syndrome protein (N-WASP)	1580500000	52
U3E6M2;U3CT60;F7EMI0	IDUA	IDUA	P35475	Alpha-L-iduronidase (EC 3.2.1.76)	1576900000	41
F7E9M4	ACTBL2	ACTBL2	Q562R1	Beta-actin-like protein 2 (Kappa-actin)	1576400000	27
U3EKX4	COMMD1	COMMD1	Q8N668	COMM domain-containing protein 1 (Protein Murr1)	1572900000	34
F6W7M1;U3FMT0;F7IJA6;A0A5F4W7Z4;U3BV42;F7IJA5	SRC	SRC	P12931	Proto-oncogene tyrosine-protein kinase Src (EC 2.7.10.2) (Proto-oncogene c-Src) (pp60c-src) (p60-Src)	1571200000	50
F7GJW7;U3F3N2;U3BPU6	EXOC3	EXOC3	O60645	Exocyst complex component 3 (Exocyst complex component Sec6)	1560700000	72
U3CN18	TWF2	TWF2	Q6IBS0	Twinfilin-2 (A6-related protein) (hA6RP) (Protein tyrosine kinase 9-like) (Twinfilin-1-like protein)	1555000000	53
U3B6T9;F7BK05	PRUNE;PRUNE1	PRUNE;PRUNE1	Q86TP1	Exopolyphosphatase PRUNE1 (EC 3.6.1.1) (Drosophila-related expressed sequence 17) (DRES-17) (DRES17) (HTcD37) (Protein prune homolog 1) (hPrune)	1546000000	49
U3E5H1;F7EKY2;U3CKW0;F7EKG0;F7F002	ARFIP1	ARFIP1	P53367	Arfaptin-1 (ADP-ribosylation factor-interacting protein 1)	1544800000	53
B0KWH2;U3C0M6	SEC63	SEC63	Q9UGP8	Translocation protein SEC63 homolog	1544100000	52
F7F847;A0A2R8MVS3;U3EP89;F7F843	NUP58;NUPL1	NUP58;NUPL1	Q9BVL2	Nucleoporin p58/p45 (58 kDa nucleoporin) (Nucleoporin-like protein 1)	1540700000	7
A0A2R8NFA3;F7IT99	SDC2	SDC2	P34741	Syndecan-2 (SYND2) (Fibroglycan) (Heparan sulfate proteoglycan core protein) (HSPG) (CD antigen CD362)	1540100000	26
U3E1H5;U3B8S2	LEPREL4	P3H4	Q92791	Endoplasmic reticulum protein SC65 (Leprecan-like protein 4) (Nucleolar autoantigen No55) (Prolyl 3-hydroxylase family member 4) (Synaptonemal complex protein SC65)	1539800000	66
F7A561	AP3S1	AP3S1	Q92572	AP-3 complex subunit sigma-1 (AP-3 complex subunit sigma-3A) (Adaptor-related protein complex 3 subunit sigma-1) (Clathrin-associated/assembly/adaptor protein, small 3) (Sigma-3A-adaptin) (Sigma3A-adaptin) (Sigma-adaptin 3a)	1537700000	54
U3CKD4	EIF2B2	EIF2B2	P49770	Translation initiation factor eIF-2B subunit beta (S20I15) (S20III15) (eIF-2B GDP-GTP exchange factor subunit beta)	1532000000	58
U3CSQ1;A0A2R8MP62;F7H527	DIP2B	DIP2B	Q9P265	Disco-interacting protein 2 homolog B (DIP2 homolog B)	1529800000	83
F7IE41;A0A5F4VT89	ALDH1A1	ALDH1A1	P00352	Retinal dehydrogenase 1 (RALDH 1) (RalDH1) (EC 1.2.1.-) (EC 1.2.1.36) (ALDH-E1) (ALHDII) (Aldehyde dehydrogenase family 1 member A1) (Aldehyde dehydrogenase, cytosolic)	1529500000	22
A0A5F4WD03;A0A5F4VYP8	OSBPL11	OSBPL11	Q9BXB4	Oxysterol-binding protein-related protein 11 (ORP-11) (OSBP-related protein 11)	1526900000	72
U3EP06;U3DHS6;F7HLI8	;MAPK14	MAPK14	Q16539	Mitogen-activated protein kinase 14 (MAP kinase 14) (MAPK 14) (EC 2.7.11.24) (Cytokine suppressive anti-inflammatory drug-binding protein) (CSAID-binding protein) (CSBP) (MAP kinase MXI2) (MAX-interacting protein 2) (Mitogen-activated protein kinase p38 alpha) (MAP kinase p38 alpha) (Stress-activated protein kinase 2a) (SAPK2a)	1525800000	68
U3CEN3	LMF2	LMF2	Q9BU23	Lipase maturation factor 2 (Transmembrane protein 112B) (Transmembrane protein 153)	1525500000	53
A0A2R8N3T0;F6SHE0	CISD1	CISD1	Q9NZ45	CDGSH iron-sulfur domain-containing protein 1 (MitoNEET)	1525300000	39
[truncated: 2,918 more rows]

## Sheet: S2
Table S2: all proteins identified in the secretomes of lp- and hp-MKTPCs
Uniprot identifiers	MKTPC gene name	human ortholog gene name	human ortholog uniprot identifier	human ortholog protein name	Intensity	MS/MS count
F7I0W8;A0A2R8M6E6;A0A2R8MY90;F6TFX6	LOC100409006	ACTG1	P63261	Actin, cytoplasmic 2 (Gamma-actin) [Cleaved into: Actin, cytoplasmic 2, N-terminally processed]	825080000000	1058
U3D607	COL1A2	COL1A2	P08123	Collagen alpha-2(I) chain (Alpha-2 type I collagen)	688910000000	1230
F7BQY8	VIM	VIM	P08670	Vimentin	600680000000	1039
A0A2R8MQN3	SPARC	SPARC	P09486	SPARC (Basement-membrane protein 40) (BM-40) (Osteonectin) (ON) (Secreted protein acidic and rich in cysteine)	512360000000	725
U3E7J1;F6SN68;U3CQJ8;B0KWW5;A0A2R8MRE1;U3EXH1;U3EI21;U3D909;F6QFX5	FLNA	FLNA	P21333	Filamin-A (FLN-A) (Actin-binding protein 280) (ABP-280) (Alpha-filamin) (Endothelial actin-binding protein) (Filamin-1) (Non-muscle filamin)	504220000000	1541
F6S739;A0A5F4VYJ2;A0A5F4WN77;A0A5F4VR10	COL1A1	COL1A1	P02452	Collagen alpha-1(I) chain (Alpha-1 type I collagen)	380000000000	949
F6SI17;F7HWN4;F6SIW9	CALD1	CALD1	Q05682	Caldesmon (CDM)	327650000000	650
F6TNS4	IGFBP7	IGFBP7	Q16270	Insulin-like growth factor-binding protein 7 (IBP-7) (IGF-binding protein 7) (IGFBP-7) (IGFBP-rP1) (MAC25 protein) (PGI2-stimulating factor) (Prostacyclin-stimulating factor) (Tumor-derived adhesion factor) (TAF)	255220000000	423
U3DFY0;A0A5K1UG70	IGFBP3	IGFBP3	P17936	Insulin-like growth factor-binding protein 3 (IBP-3) (IGF-binding protein 3) (IGFBP-3)	240500000000	535
U3EQM9;U3F6U3;U3FSV0;U3FNM7;U3CXS5;U3DLL5;A0A5F4WH22;F6WL20	ACTN4	ACTN4	O43707	Alpha-actinin-4 (Non-muscle alpha-actinin 4)	201690000000	716
F7H1A0;F7FWZ0;A0A5F4WDA9;F6PLA9	ACTA1;ACTC1;ACTG2	ACTC1	P68032	Actin, alpha cardiac muscle 1 (Alpha-cardiac actin) [Cleaved into: Actin, alpha cardiac muscle 1, intermediate form]	187930000000	321
U3CUE7;A0A2R8MYG0;F7IG45	TIMP1	TIMP1	P01033	Metalloproteinase inhibitor 1 (Erythroid-potentiating activity) (EPA) (Fibroblast collagenase inhibitor) (Collagenase inhibitor) (Tissue inhibitor of metalloproteinases 1) (TIMP-1)	162980000000	420
F6Y9T0	TPM1	TPM1	P09493	Tropomyosin alpha-1 chain (Alpha-tropomyosin) (Tropomyosin-1)	159690000000	446
F7HDP7;F7FQC2	DCN	DCN	P07585	Decorin (Bone proteoglycan II) (PG-S2) (PG40)	158460000000	471
A0A5F4VU06;F7FL95	COL3A1	COL3A1	P02461	Collagen alpha-1(III) chain	142160000000	476
F7IS09	LGALS1	LGALS1	P09382	Galectin-1 (Gal-1) (14 kDa laminin-binding protein) (HLBP14) (14 kDa lectin) (Beta-galactoside-binding lectin L-14-I) (Galaptin) (HBL) (HPL) (Lactose-binding lectin 1) (Lectin galactoside-binding soluble 1) (Putative MAPK-activating protein PM12) (S-Lac lectin 1)	137380000000	195
U3DZ51;F6YK92;A0A5F4VR00;A0A5F4W2Z1;A0A5F4WMH7;F6YKK7	RBP4	RBP4	P02753	Retinol-binding protein 4 (Plasma retinol-binding protein) (PRBP) (RBP) [Cleaved into: Plasma retinol-binding protein(1-182); Plasma retinol-binding protein(1-181); Plasma retinol-binding protein(1-179); Plasma retinol-binding protein(1-176)]	116030000000	366
F6RPW3	IGFBP4	IGFBP4	P22692	Insulin-like growth factor-binding protein 4 (IBP-4) (IGF-binding protein 4) (IGFBP-4)	111860000000	307
F7I1Q9	TAGLN	TAGLN	Q01995	Transgelin (22 kDa actin-binding protein) (Protein WS3-10) (Smooth muscle protein 22-alpha) (SM22-alpha)	98295000000	298
U3B575	COL6A1	COL6A1	P12109	Collagen alpha-1(VI) chain	95319000000	367
U3FJB6;A0A5F4W9U5;A0A2R8MTX9;F6WVT2;F6WWW6	FSTL1	FSTL1	Q12841	Follistatin-related protein 1 (Follistatin-like protein 1)	90363000000	370
F6SL47;A0A2R8N056;A0A5F4WEK9	BGN	BGN	P21810	Biglycan (Bone/cartilage proteoglycan I) (PG-S1)	89680000000	350
F7HR98;A0A2R8PKY1	EFEMP1	EFEMP1	Q12805	EGF-containing fibulin-like extracellular matrix protein 1 (Extracellular protein S1-5) (Fibrillin-like protein) (Fibulin-3) (FIBL-3)	89046000000	362
U3DAL7;F7I9U1;A0A5F4WEH9	TPM2	TPM2	P07951	Tropomyosin beta chain (Beta-tropomyosin) (Tropomyosin-2)	87708000000	230
F6VE63;U3C8G5;A0A2R8MXM5;A0A2R8PLN4;U3F2N1;U3FVV5;U3FAY2;A0A2R8MIA5	GSN	GSN	P06396	Gelsolin (AGEL) (Actin-depolymerizing factor) (ADF) (Brevin)	84924000000	368
F7BWS5	TPI1	TPI1	P60174	Triosephosphate isomerase (TIM) (EC 5.3.1.1) (Methylglyoxal synthase) (EC 4.2.3.3) (Triose-phosphate isomerase)	83517000000	394
F6XEH9;Q8HXP8	SOD1	SOD1	P00441	Superoxide dismutase [Cu-Zn] (EC 1.15.1.1) (Superoxide dismutase 1) (hSod1)	83466000000	202
F7HU65;U3EWW1;F7HWU2;F7ISE9;F7HWS5;U3DSP4;F7HNH0;F6Y9W4	FN1	FN1	P02751	Fibronectin (FN) (Cold-insoluble globulin) (CIG) [Cleaved into: Anastellin; Ugl-Y1; Ugl-Y2; Ugl-Y3]	80084000000	536
U3CCV9;U3EKQ0;U3DTQ9	ACTN1	ACTN1	P12814	Alpha-actinin-1 (Alpha-actinin cytoskeletal isoform) (F-actin cross-linking protein) (Non-muscle alpha-actinin-1)	78875000000	323
B0KWG0	PDIA3	PDIA3	P30101	Protein disulfide-isomerase A3 (EC 5.3.4.1) (58 kDa glucose-regulated protein) (58 kDa microsomal protein) (p58) (Disulfide isomerase ER-60) (Endoplasmic reticulum resident protein 57) (ER protein 57) (ERp57) (Endoplasmic reticulum resident protein 60) (ER protein 60) (ERp60)	76111000000	411
F7H5V5;A0A2R8MW19	CALU	CALU	O43852	Calumenin (Crocalbin) (IEF SSP 9302)	74922000000	234
U3B7Z2;U3FL37;A0A5K1UWX2;U3FGU8;U3DDZ6;F7IBT6	VCL	VCL	P18206	Vinculin (Metavinculin) (MV)	71815000000	324
U3DMM1;A0A5F4W883;F6PJ20	CTSB	CTSB	P07858	Cathepsin B (EC 3.4.22.1) (APP secretase) (APPS) (Cathepsin B1) [Cleaved into: Cathepsin B light chain; Cathepsin B heavy chain]	68157000000	244
U3E1B3;F7HSI5	COL6A2	COL6A2	P12110	Collagen alpha-2(VI) chain	65413000000	343
B0KWA1;A0A2R8MNC6;A0A5F4W9Z9	CCN2;CTGF	CCN2	P29279	CCN family member 2 (Cellular communication network factor 2) (Connective tissue growth factor) (Hypertrophic chondrocyte-specific protein 24) (Insulin-like growth factor-binding protein 8) (IBP-8) (IGF-binding protein 8) (IGFBP-8)	65170000000	337
U3E3R3;F7HYF7;F7G9D2	YWHAZ	YWHAZ	P63104	14-3-3 protein zeta/delta (Protein kinase C inhibitor protein 1) (KCIP-1)	64629000000	204
U3EK78;A0A2R8MRE4;A0A5K1VKE9;F7BBB2	THBS2	THBS2	P35442	Thrombospondin-2	64531000000	364
F7HZP0;B0KWI5;F6RZ34;F7HZN1;B0KWI6;F6S8R5	LOC100410702;TUBA1B;TUBA4A	TUBA1B	P68363	Tubulin alpha-1B chain (Alpha-tubulin ubiquitous) (Tubulin K-alpha-1) (Tubulin alpha-ubiquitous chain) [Cleaved into: Detyrosinated tubulin alpha-1B chain]	63127000000	217
F7ECL4;A0A5F4W9D3;F7ED35	VCAN	VCAN	P13611	Versican core protein (Chondroitin sulfate proteoglycan core protein 2) (Chondroitin sulfate proteoglycan 2) (Glial hyaluronate-binding protein) (GHAP) (Large fibroblast proteoglycan) (PG-M)	62658000000	311
F7HV51;A0A2R8M451		N/A	N/A	N/A	59912000000	89
F7F6Q4;F7F6C8	COL5A2	COL5A2	P05997	Collagen alpha-2(V) chain	59071000000	351
U3FXT1	HSPA5	HSPA5	P11021	Endoplasmic reticulum chaperone BiP (EC 3.6.4.10) (78 kDa glucose-regulated protein) (GRP-78) (Binding-immunoglobulin protein) (BiP) (Heat shock protein 70 family protein 5) (HSP70 family protein 5) (Heat shock protein family A member 5) (Immunoglobulin heavy chain-binding protein)	54129000000	266
F6ZQC9;A0A5F4W0Z3	ALDOA	ALDOA	P04075	Fructose-bisphosphate aldolase A (EC 4.1.2.13) (Lung cancer antigen NY-LU-1) (Muscle-type aldolase)	53664000000	281
U3DAB0;F6ZA08;F6Y9R2	PKM	PKM	P14618	Pyruvate kinase PKM (EC 2.7.1.40) (Cytosolic thyroid hormone-binding protein) (CTHBP) (Opa-interacting protein 3) (OIP-3) (Pyruvate kinase 2/3) (Pyruvate kinase muscle isozyme) (Thyroid hormone-binding protein 1) (THBP1) (Tumor M2-PK) (p58)	53580000000	210
A0A5F4WLF1	TIMP2	TIMP2	P16035	Metalloproteinase inhibitor 2 (CSC-21K) (Tissue inhibitor of metalloproteinases 2) (TIMP-2)	52153000000	189
U3CSQ8;F7ALZ5;A0A5K1UZS0;F7GUT7;A0A5F4W5D0	FBN1	FBN1	P35555	Fibrillin-1 [Cleaved into: Asprosin]	46665000000	416
A0A5F4WAZ3;A0A5F4W9K1;F6WL96		N/A	N/A	N/A	44220000000	264
U3F1T9;F7I5Y4;U3BZ52;A0A5F4W395	CALR	CALR	P27797	Calreticulin (CRP55) (Calregulin) (Endoplasmic reticulum resident protein 60) (ERp60) (HACBP) (grp60)	43714000000	175
U3FI69;P63061	B2M	B2M	P61769	Beta-2-microglobulin [Cleaved into: Beta-2-microglobulin form pI 5.3]	43437000000	100
F7IHK8	PRDX1	PRDX1	Q06830	Peroxiredoxin-1 (EC 1.11.1.24) (Natural killer cell-enhancing factor A) (NKEF-A) (Proliferation-associated gene protein) (PAG) (Thioredoxin peroxidase 2) (Thioredoxin-dependent peroxide reductase 2) (Thioredoxin-dependent peroxiredoxin 1)	41223000000	200
U3CYB6;F6QR75;A0A5F4VTN7	ENO1	ENO1	P06733	Alpha-enolase (EC 4.2.1.11) (2-phospho-D-glycerate hydro-lyase) (C-myc promoter-binding protein) (Enolase 1) (MBP-1) (MPB-1) (Non-neural enolase) (NNE) (Phosphopyruvate hydratase) (Plasminogen-binding protein)	40373000000	234
U3CZE1;A0A5F4WKU2;F7G9A4	GRN	GRN	P28799	Progranulin (PGRN) (Acrogranin) (Epithelin precursor) (Glycoprotein of 88 Kda) (GP88) (Glycoprotein 88) (Granulin precursor) (PC cell-derived growth factor) (PCDGF) (Proepithelin) (PEPI) [Cleaved into: Paragranulin; Granulin-1 (Granulin G); Granulin-2 (Granulin F); Granulin-3 (Epithelin-2) (Granulin B); Granulin-4 (Epithelin-1) (Granulin A); Granulin-5 (Granulin C); Granulin-6 (Granulin D); Granu…	39858000000	212
U3F717	YWHAB	YWHAB	P31946	14-3-3 protein beta/alpha (Protein 1054) (Protein kinase C inhibitor protein 1) (KCIP-1) [Cleaved into: 14-3-3 protein beta/alpha, N-terminally processed]	39631000000	82
U3EQL0;H9KVX1	P4HB	P4HB	P07237	Protein disulfide-isomerase (PDI) (EC 5.3.4.1) (Cellular thyroid hormone-binding protein) (Prolyl 4-hydroxylase subunit beta) (p55)	38669000000	233
U3BX42;F7G084;F7FZT7;A0A5F4W6P2	MMP2	MMP2	P08253	72 kDa type IV collagenase (EC 3.4.24.24) (72 kDa gelatinase) (Gelatinase A) (Matrix metalloproteinase-2) (MMP-2) (TBE-1) [Cleaved into: PEX]	38071000000	324
F7FGR8;A0A5F4VY68	TMSB10	TMSB10	P63313	Thymosin beta-10	37887000000	79
U3ELS9;U3EBA3	TPM3	TPM3	P06753	Tropomyosin alpha-3 chain (Gamma-tropomyosin) (Tropomyosin-3) (Tropomyosin-5) (hTM5)	36958000000	139
F6W3Y8;A0A5F4VYA7;A0A2R8MRK2;A0A2R8PD42;A0A2R8PBE2;F7GQQ2;F6TDQ8	CALM2;CALM3	CALM1;CALM2;CALM3	P0DP23	Calmodulin-1	36468000000	103
F6TJ32;F6YZY0;F6Z0L9;F6Z0Z7;A0A5F4WLE5		N/A	N/A	N/A	35125000000	130
U3FKC1;A0A2R8N332;A0A5K1UQB3;A0A2R8MS27	UCHL1	UCHL1	P09936	Ubiquitin carboxyl-terminal hydrolase isozyme L1 (UCH-L1) (EC 3.4.19.12) (Neuron cytoplasmic protein 9.5) (PGP 9.5) (PGP9.5) (Ubiquitin thioesterase L1)	33568000000	190
U3CNG1;F6RXE9;F7GRS3	GPI	GPI	P06744	Glucose-6-phosphate isomerase (GPI) (EC 5.3.1.9) (Autocrine motility factor) (AMF) (Neuroleukin) (NLK) (Phosphoglucose isomerase) (PGI) (Phosphohexose isomerase) (PHI) (Sperm antigen 36) (SA-36)	31930000000	195
F6Y5Q5;F6UCY5;F6ZG53;U3E8X1;B0VX70	PGAM1;PGAM4	PGAM1	P18669	Phosphoglycerate mutase 1 (EC 5.4.2.11) (EC 5.4.2.4) (BPG-dependent PGAM 1) (Phosphoglycerate mutase isozyme B) (PGAM-B)	31790000000	212
F7ISM3	PPIB	PPIB	P23284	Peptidyl-prolyl cis-trans isomerase B (PPIase B) (EC 5.2.1.8) (CYP-S1) (Cyclophilin B) (Rotamase B) (S-cyclophilin) (SCYLP)	31464000000	147
U3CE23;F7CYB3;F7CXZ6;A0A2R8MJF9;F7IGC5	MSN	MSN	P26038	Moesin (Membrane-organizing extension spike protein)	31430000000	194
U3EE36;U3CX36;U3CQQ8;U3BS15;F6T8P6;A0A5F4VSQ0;A0A2R8MK30	NID1	NID1	P14543	Nidogen-1 (NID-1) (Entactin)	31176000000	174
A0A2R8MBI4	LOC100404148	N/A	N/A	N/A	31054000000	32
F6WJ59;A0A5F4WML7;A0A5F4WGU3	SERPINH1	SERPINH1	P50454	Serpin H1 (47 kDa heat shock protein) (Arsenic-transactivated protein 3) (AsTP3) (Cell proliferation-inducing gene 14 protein) (Collagen-binding protein) (Colligin) (Rheumatoid arthritis-related antigen RA-A47)	30985000000	140
F7IBX9;U3F3W6;U3E6F5	HTRA1	HTRA1	Q92743	Serine protease HTRA1 (EC 3.4.21.-) (High-temperature requirement A serine peptidase 1) (L56) (Serine protease 11)	30418000000	172
F6QH13	FLNC	FLNC	Q14315	Filamin-C (FLN-C) (FLNc) (ABP-280-like protein) (ABP-L) (Actin-binding-like protein) (Filamin-2) (Gamma-filamin)	30255000000	172
U3EAY2;U3ENB6	TPM4	TPM4	P67936	Tropomyosin alpha-4 chain (TM30p1) (Tropomyosin-4)	29642000000	120
F6PGT7;A0A5F4VUP6	IGFBP6	IGFBP6	P24592	Insulin-like growth factor-binding protein 6 (IBP-6) (IGF-binding protein 6) (IGFBP-6)	29590000000	133
F6SQW1;U3FJH9	PPIA	PPIA	P62937	Peptidyl-prolyl cis-trans isomerase A (PPIase A) (EC 5.2.1.8) (Cyclophilin A) (Cyclosporin A-binding protein) (Rotamase A) [Cleaved into: Peptidyl-prolyl cis-trans isomerase A, N-terminally processed]	28344000000	150
F6W664	S100A6	S100A6	P06703	Protein S100-A6 (Calcyclin) (Growth factor-inducible protein 2A9) (MLN 4) (Prolactin receptor-associated protein) (PRA) (S100 calcium-binding protein A6)	27812000000	59
H9KVN6;U3BZ94;F7BS59	TUBB4A;TUBB4B	TUBB4B	P68371	Tubulin beta-4B chain (Tubulin beta-2 chain) (Tubulin beta-2C chain)	27804000000	171
F7FQX5	SOD3	SOD3	P08294	Extracellular superoxide dismutase [Cu-Zn] (EC-SOD) (EC 1.15.1.1)	27676000000	100
F7I5C2;U3D7C3;A0A5F4VUL3	SERPINE1	SERPINE1	P05121	Plasminogen activator inhibitor 1 (PAI) (PAI-1) (Endothelial plasminogen activator inhibitor) (Serpin E1)	27563000000	164
F6QB19;U3F471;U3EIP3	AKAP12	AKAP12	Q02952	A-kinase anchor protein 12 (AKAP-12) (A-kinase anchor protein 250 kDa) (AKAP 250) (Gravin) (Myasthenia gravis autoantigen)	26683000000	187
U3DQL8;U3CYI1;F7BGV8;F7BYX6;U3CBW2;F7AZ91;F7AZ46;A0A5F4VUU0	SPTAN1	SPTAN1	Q13813	Spectrin alpha chain, non-erythrocytic 1 (Alpha-II spectrin) (Fodrin alpha chain) (Spectrin, non-erythroid alpha subunit)	26181000000	245
A0A2R8NBL9;U3C3V5;U3BQH1;F7F585;F7ERD6	LTBP1	LTBP1	Q14766	Latent-transforming growth factor beta-binding protein 1 (LTBP-1) (Transforming growth factor beta-1-binding protein 1) (TGF-beta1-BP-1)	26076000000	183
F6PID5	PFN1	PFN1	P07737	Profilin-1 (Epididymis tissue protein Li 184a) (Profilin I)	25958000000	167
A0A2R8MJI3;F7CSG0	ALB	ALB	P02768	Albumin	25095000000	32
U3FTJ9;F6X0N6;F6V9U1;F6YAY8	LMNA	LMNA	P02545	Prelamin-A/C [Cleaved into: Lamin-A/C (70 kDa lamin) (Renal carcinoma antigen NY-REN-32)]	24677000000	139
U3ENJ1;A0A5K1UWR2	TFPI2	TFPI2	P48307	Tissue factor pathway inhibitor 2 (TFPI-2) (Placental protein 5) (PP5)	24100000000	108
A0A2R8MN94;A0A2R8MQB8;U3CNM6	DPYSL3	DPYSL3	Q14195	Dihydropyrimidinase-related protein 3 (DRP-3) (Collapsin response mediator protein 4) (CRMP-4) (Unc-33-like phosphoprotein 1) (ULIP-1)	23979000000	201
F7HVD2	HSPA8	HSPA8	P11142	Heat shock cognate 71 kDa protein (Heat shock 70 kDa protein 8) (Lipopolysaccharide-associated protein 1) (LAP-1) (LPS-associated protein 1)	23875000000	164
U3EUB9;U3FIM6;A0A2R8MRP2	VCP	VCP	P55072	Transitional endoplasmic reticulum ATPase (TER ATPase) (EC 3.6.4.6) (15S Mg(2+)-ATPase p97 subunit) (Valosin-containing protein) (VCP)	23769000000	154
F7FNS6	NUCB1	NUCB1	Q02818	Nucleobindin-1 (CALNUC)	23564000000	185
A0A2R8M9W4;U3BSR0	LUM	LUM	P51884	Lumican (Keratan sulfate proteoglycan lumican) (KSPG lumican)	23439000000	157
A0A5F4VXU9;F7E3T2	STC2	STC2	O76061	Stanniocalcin-2 (STC-2) (Stanniocalcin-related protein) (STC-related protein) (STCRP)	23153000000	93
F7IH64;F6PL61	ACTA2;ACTG2	ACTA2;ACTG2	P62736	Actin, aortic smooth muscle (Alpha-actin-2) (Cell growth-inhibiting gene 46 protein) [Cleaved into: Actin, aortic smooth muscle, intermediate form]	22757000000	35
U3D5Z3;A0A5K1UUA7;U3EWC7;A0A5F4W6Q5;A0A5F4VZE9;A0A5F4VRV0	TLN1	TLN1	Q9Y490	Talin-1	22483000000	188
U3FRE5;U3EJG6;U3F964;A0A5K1V6N6;F7ADZ3	DKK3	DKK3	Q9UBP4	Dickkopf-related protein 3 (Dickkopf-3) (Dkk-3) (hDkk-3)	22285000000	110
U3D997;A0A2R8M5I6	RCN1	RCN1	Q15293	Reticulocalbin-1	21996000000	112
U3DGX9;A0A2R8PHI4;F6R2K9;F6R2K3;A0A5F4WIC1;U3BT91;F6RBY2;F6R2L8	POSTN	POSTN	Q15063	Periostin (PN) (Osteoblast-specific factor 2) (OSF-2)	21102000000	208
F7HVB1	INHBA	INHBA	P08476	Inhibin beta A chain (Activin beta-A chain) (Erythroid differentiation protein) (EDF)	20978000000	194
A0A2R8M9E0;A0A2R8N987;A0A2R8P6H1;A0A2R8MIF6		N/A	N/A	N/A	20743000000	21
U3DGM8;A0A2R8MDU4;A0A5F4WAR9	ARHGDIA	ARHGDIA	P52565	Rho GDP-dissociation inhibitor 1 (Rho GDI 1) (Rho-GDI alpha)	19670000000	63
F7HLW5	PEBP1	PEBP1	P30086	Phosphatidylethanolamine-binding protein 1 (PEBP-1) (HCNPpp) (Neuropolypeptide h3) (Prostatic-binding protein) (Raf kinase inhibitor protein) (RKIP) [Cleaved into: Hippocampal cholinergic neurostimulating peptide (HCNP)]	18748000000	103
F7GV17;A0A5F4W5W6	SCG5	SCG5	P05408	Neuroendocrine protein 7B2 (Pituitary polypeptide) (Secretogranin V) (Secretogranin-5) (Secretory granule endocrine protein I) [Cleaved into: N-terminal peptide; C-terminal peptide]	18654000000	80
U3B352;A0A2R8NBE3;F6Z1F6;A0A2R8MGS0	MDH1	MDH1	P40925	Malate dehydrogenase, cytoplasmic (EC 1.1.1.37) (Cytosolic malate dehydrogenase) (Diiodophenylpyruvate reductase) (EC 1.1.1.96)	17367000000	138
F7ICM8;A0A5F4WCH8;A0A5F4WBI8	PRDX6	PRDX6	P30041	Peroxiredoxin-6 (EC 1.11.1.27) (1-Cys peroxiredoxin) (1-Cys PRX) (24 kDa protein) (Acidic calcium-independent phospholipase A2) (aiPLA2) (EC 3.1.1.4) (Antioxidant protein 2) (Glutathione-dependent peroxiredoxin) (Liver 2D page spot 40) (Non-selenium glutathione peroxidase) (NSGPx) (Red blood cells page spot 12)	16717000000	104
F6TH52;F6TSQ1;A0A5F4WLC1	MYL6	MYL6	P60660	Myosin light polypeptide 6 (17 kDa myosin light chain) (LC17) (Myosin light chain 3) (MLC-3) (Myosin light chain alkali 3) (Myosin light chain A3) (Smooth muscle and nonmuscle myosin light chain alkali 6)	15131000000	94
F7EMI9;A0A2R8MGX2;F7H580;A0A2R8M3T3		GAPDH	P04406	Glyceraldehyde-3-phosphate dehydrogenase (GAPDH) (EC 1.2.1.12) (Peptidyl-cysteine S-nitrosylase GAPDH) (EC 2.6.99.-)	15103000000	88
F7DMM3	YWHAQ	YWHAQ	P27348	14-3-3 protein theta (14-3-3 protein T-cell) (14-3-3 protein tau) (Protein HS1)	15017000000	76
U3FM57	TUBB	TUBB	P07437	Tubulin beta chain (Tubulin beta-5 chain)	14609000000	47
F7HKN5	SH3BGRL3	SH3BGRL3	Q9H299	SH3 domain-binding glutamic acid-rich-like protein 3 (SH3 domain-binding protein 1) (SH3BP-1)	14395000000	68
B0KWA9;F7HQ79	EEF1AL7	N/A	N/A	N/A	14132000000	76
U3EUN9;F7DE33	LASP1	LASP1	Q14847	LIM and SH3 domain protein 1 (LASP-1) (Metastatic lymph node gene 50 protein) (MLN 50)	13909000000	124
U3DG44;U3D5Q5;F6R327;F6R465;A0A2R8MU25;U3D5D1;F6RDT0	FLNB	FLNB	O75369	Filamin-B (FLN-B) (ABP-278) (ABP-280 homolog) (Actin-binding-like protein) (Beta-filamin) (Filamin homolog 1) (Fh1) (Filamin-3) (Thyroid autoantigen) (Truncated actin-binding protein) (Truncated ABP)	13777000000	149
F6WRV2	SERPINF1	SERPINF1	P36955	Pigment epithelium-derived factor (PEDF) (Cell proliferation-inducing gene 35 protein) (EPC-1) (Serpin F1)	13673000000	139
F7I2H0	COL5A1	COL5A1	P20908	Collagen alpha-1(V) chain	13595000000	138
F7DKI4;U3DBS2;F7EE77;F7BHC8	PAMR1	PAMR1	Q6UXH9	Inactive serine protease PAMR1 (Peptidase domain-containing protein associated with muscle regeneration 1) (Regeneration-associated muscle protease homolog)	13287000000	100
F7I2I3	HSPB1	HSPB1	P04792	Heat shock protein beta-1 (HspB1) (28 kDa heat shock protein) (Estrogen-regulated 24 kDa protein) (Heat shock 27 kDa protein) (HSP 27) (Stress-responsive protein 27) (SRP27)	13017000000	92
U3FIP9;U3B7R0;H9KWW7;H9KYE2	FKBP10	FKBP10	Q96AY3	Peptidyl-prolyl cis-trans isomerase FKBP10 (PPIase FKBP10) (EC 5.2.1.8) (65 kDa FK506-binding protein) (65 kDa FKBP) (FKBP-65) (FK506-binding protein 10) (FKBP-10) (Immunophilin FKBP65) (Rotamase)	12557000000	108
A0A2R8P242;F7HQV8;F7I816	FTH1	FTH1	P02794	Ferritin heavy chain (Ferritin H subunit) (EC 1.16.3.1) (Cell proliferation-inducing gene 15 protein) [Cleaved into: Ferritin heavy chain, N-terminally processed]	12398000000	72
F6QGW2	CSRP1	CSRP1	P21291	Cysteine and glycine-rich protein 1 (Cysteine-rich protein 1) (CRP) (CRP1) (Epididymis luminal protein 141) (HEL-141)	12265000000	71
F7EM87;F7DDG7		N/A	N/A	N/A	12240000000	120
F7DNK1	YWHAG	YWHAG	P61981	14-3-3 protein gamma (Protein kinase C inhibitor protein 1) (KCIP-1) [Cleaved into: 14-3-3 protein gamma, N-terminally processed]	11758000000	51
U3E535;U3D283;A0A5K1VIB5	LAMB1	LAMB1	P07942	Laminin subunit beta-1 (Laminin B1 chain) (Laminin-1 subunit beta) (Laminin-10 subunit beta) (Laminin-12 subunit beta) (Laminin-2 subunit beta) (Laminin-6 subunit beta) (Laminin-8 subunit beta)	11719000000	109
F6PRD3;U3DDQ2	BASP1	BASP1	P80723	Brain acid soluble protein 1 (22 kDa neuronal tissue-enriched acidic protein) (Neuronal axonal membrane protein NAP-22)	11610000000	45
F7HWC9;A0A5F4VY25;A0A5F4VX87;F7HWE3;A0A5F4W3A9;A0A5F4WMQ5;A0A5F4W4F7	FBLN2	FBLN2	P98095	Fibulin-2 (FIBL-2)	11483000000	114
F7GDG5;U3EHB4;A0A2R8MRC7;F7GDJ6;A0A2R8M616	PDIA6	PDIA6	Q15084	Protein disulfide-isomerase A6 (EC 5.3.4.1) (Endoplasmic reticulum protein 5) (ER protein 5) (ERp5) (Protein disulfide isomerase P5) (Thioredoxin domain-containing protein 7)	11464000000	86
U3F425;F6SFB9	FKBP1A	FKBP1A	P62942	Peptidyl-prolyl cis-trans isomerase FKBP1A (PPIase FKBP1A) (EC 5.2.1.8) (12 kDa FK506-binding protein) (12 kDa FKBP) (FKBP-12) (Calstabin-1) (FK506-binding protein 1A) (FKBP-1A) (Immunophilin FKBP12) (Rotamase)	11406000000	53
U3FG41;A0A5F4W1F1;F7I850	PTX3	PTX3	P26022	Pentraxin-related protein PTX3 (Pentaxin-related protein PTX3) (Tumor necrosis factor alpha-induced protein 5) (TNF alpha-induced protein 5) (Tumor necrosis factor-inducible gene 14 protein) (TSG-14)	11253000000	85
U3EAI3;F7IS02;A0A2R8MF76;F7IHL1;F7IRZ4;F7IRZ7	PALLD	PALLD	Q8WX93	Palladin (SIH002) (Sarcoma antigen NY-SAR-77)	11194000000	91
F6PX72;U3DNX9;U3DDJ8;F6R5M2;F6PY39;A0A5F4WH70;U3FPG4;A0A2R8N2L0;A0A2R8MCX9;U3CHM3	PDLIM5	PDLIM5	Q96HC4	PDZ and LIM domain protein 5 (Enigma homolog) (Enigma-like PDZ and LIM domains protein)	11082000000	72
F7DBV2;A0A2R8NBR0;F6ZT12	CTSL	CTSL	P07711	Cathepsin L1 (EC 3.4.22.15) (Cathepsin L) (Major excreted protein) (MEP) [Cleaved into: Cathepsin L1 heavy chain; Cathepsin L1 light chain]	11040000000	100
F6QEE1;A0A5F4W4Q5	MAN1A1	MAN1A1	P33908	Mannosyl-oligosaccharide 1,2-alpha-mannosidase IA (EC 3.2.1.113) (Man(9)-alpha-mannosidase) (Man9-mannosidase) (Mannosidase alpha class 1A member 1) (Processing alpha-1,2-mannosidase IA) (Alpha-1,2-mannosidase IA)	10885000000	69
F7IRZ9;U3BUE3	LAMA4	LAMA4	Q16363	Laminin subunit alpha-4 (Laminin-14 subunit alpha) (Laminin-8 subunit alpha) (Laminin-9 subunit alpha)	10828000000	137
A0A5F4VYN3;A0A5F4WGX9		N/A	N/A	N/A	10710000000	10
F6YTM6	CNN1	CNN1	P51911	Calponin-1 (Basic calponin) (Calponin H1, smooth muscle)	10564000000	66
U3FQ00;A0A5F4W377	TKT	TKT	P29401	Transketolase (TK) (EC 2.2.1.1)	10468000000	129
U3FDN6	IGFBP3	IGFBP3	P17936	Insulin-like growth factor-binding protein 3 (IBP-3) (IGF-binding protein 3) (IGFBP-3)	10424000000	3
F7HNE6;F7HGD5	RNH1	RNH1	P13489	Ribonuclease inhibitor (Placental ribonuclease inhibitor) (Placental RNase inhibitor) (Ribonuclease/angiogenin inhibitor 1) (RAI)	10401000000	97
F7INQ5	LTBP2	LTBP2	Q14767	Latent-transforming growth factor beta-binding protein 2 (LTBP-2)	9826000000	112
U3EAA9;U3DDN6;U3BU47;F7IT61;A0A5F4WN32	COL4A2	COL4A2	P08572	Collagen alpha-2(IV) chain [Cleaved into: Canstatin]	9694800000	84
A0A5F4W2L0;U3EHU1;F6UDB5	ITM2B;RB1	RB1	P06400	Retinoblastoma-associated protein (p105-Rb) (p110-RB1) (pRb) (Rb) (pp110)	9654000000	63
U3EZU5;U3DZK8;F7II20;F7II55;A0A5F4WN62;A0A5F4VZE6	CES1	CES1	P23141	Liver carboxylesterase 1 (Acyl-coenzyme A:cholesterol acyltransferase) (ACAT) (Brain carboxylesterase hBr1) (Carboxylesterase 1) (CE-1) (hCE-1) (EC 3.1.1.1) (Cholesteryl ester hydrolase) (CEH) (EC 3.1.1.13) (Cocaine carboxylesterase) (Egasyn) (HMSE) (Methylumbelliferyl-acetate deacetylase 1) (EC 3.1.1.56) (Monocyte/macrophage serine esterase) (Retinyl ester hydrolase) (REH) (Serine esterase 1) (T…	9646200000	82
F7GT42;F7GT58;U3ERV1;F7H8H7;F7H387	PDLIM7	PDLIM7	Q9NR12	PDZ and LIM domain protein 7 (LIM mineralization protein) (LMP) (Protein enigma)	9620800000	74
U3FHK3;U3C9W5;U3BJ35	TXNDC5	TXNDC5	Q8NBS9	Thioredoxin domain-containing protein 5 (Endoplasmic reticulum resident protein 46) (ER protein 46) (ERp46) (Thioredoxin-like protein p46)	9550800000	103
F7I8E0;A0A5F4VVM6;U3F3U3;U3DBP6;F7I619	IGFBP2	IGFBP2	P18065	Insulin-like growth factor-binding protein 2 (IBP-2) (IGF-binding protein 2) (IGFBP-2)	9321600000	57
U3FM38;U3CJF9;F7HV23;A0A5F4VSN8;A0A5F4WG75	HSP90B1	HSP90B1	P14625	Endoplasmin (94 kDa glucose-regulated protein) (GRP-94) (Heat shock protein 90 kDa beta member 1) (Tumor rejection antigen 1) (gp96 homolog)	9296700000	64
F7CJX3;F7GTJ7	MAP4	MAP4	P27816	Microtubule-associated protein 4 (MAP-4)	9260400000	72
U3D4R1;A0A5K1VPP3;A0A2R8M7Q0	LAMP1	LAMP1	P11279	Lysosome-associated membrane glycoprotein 1 (LAMP-1) (Lysosome-associated membrane protein 1) (CD107 antigen-like family member A) (CD antigen CD107a)	9108000000	36
F7DD73;A0A5F4WCL0;A0A2R8MRR7;A0A2R8N7L9;U3FAR3;A0A2R8N0X6;U3EE48	S100A11	S100A11	P31949	Protein S100-A11 (Calgizzarin) (Metastatic lymph node gene 70 protein) (MLN 70) (Protein S100-C) (S100 calcium-binding protein A11) [Cleaved into: Protein S100-A11, N-terminally processed]	9048000000	68
F7ED10	WISP2	CCN5	O76076	CCN family member 5 (Connective tissue growth factor-like protein) (CTGF-L) (Connective tissue growth factor-related protein 58) (WNT1-inducible-signaling pathway protein 2) (WISP-2)	8982900000	66
F7BTK1;U3C6M1;F7I781	GDI2	GDI2	P50395	Rab GDP dissociation inhibitor beta (Rab GDI beta) (Guanosine diphosphate dissociation inhibitor 2) (GDI-2)	8697100000	106
F6RS03	ALDOA	ALDOA	P04075	Fructose-bisphosphate aldolase A (EC 4.1.2.13) (Lung cancer antigen NY-LU-1) (Muscle-type aldolase)	8669600000	36
J9QRH9;U3CU88	LDHB	LDHB	P07195	L-lactate dehydrogenase B chain (LDH-B) (EC 1.1.1.27) (LDH heart subunit) (LDH-H) (Renal carcinoma antigen NY-REN-46)	8641100000	69
F7GZ27;F7HJT3	YWHAE	YWHAE	P62258	14-3-3 protein epsilon (14-3-3E)	8605100000	50
F6ZD97	C1QTNF5	C1QTNF5	Q9BXJ0	Complement C1q tumor necrosis factor-related protein 5	8472500000	31
A0A2R8M352		N/A	N/A	N/A	8326100000	44
U3E0A0;F7DP70	FKBP9	FKBP9	O95302	Peptidyl-prolyl cis-trans isomerase FKBP9 (PPIase FKBP9) (EC 5.2.1.8) (63 kDa FK506-binding protein) (63 kDa FKBP) (FKBP-63) (FK506-binding protein 9) (FKBP-9) (Rotamase)	8251000000	71
F7H0A9;U3E656;F7HG06	SPTBN1	SPTBN1	Q01082	Spectrin beta chain, non-erythrocytic 1 (Beta-II spectrin) (Fodrin beta chain) (Spectrin, non-erythroid beta chain 1)	7993000000	77
F6UCB8	CST3	CST3	P01034	Cystatin-C (Cystatin-3) (Gamma-trace) (Neuroendocrine basic polypeptide) (Post-gamma-globulin)	7823300000	40
U3CSH4	CORO1B	CORO1B	Q9BR76	Coronin-1B (Coronin-2)	7786900000	57
A0A2R8MF91;F7H4G2	HSP90AB1	HSP90AB1	P08238	Heat shock protein HSP 90-beta (HSP 90) (Heat shock 84 kDa) (HSP 84) (HSP84)	7560500000	56
U3CXM9;A0A5K1V711;F7II44	LAMC1	LAMC1	P11047	Laminin subunit gamma-1 (Laminin B2 chain) (Laminin-1 subunit gamma) (Laminin-10 subunit gamma) (Laminin-11 subunit gamma) (Laminin-2 subunit gamma) (Laminin-3 subunit gamma) (Laminin-4 subunit gamma) (Laminin-6 subunit gamma) (Laminin-7 subunit gamma) (Laminin-8 subunit gamma) (Laminin-9 subunit gamma) (S-laminin subunit gamma) (S-LAM gamma)	7535800000	64
F7HPZ0;F6QNU5;A0A2R8ML43	HNRNPA2B1	HNRNPA2B1	P22626	Heterogeneous nuclear ribonucleoproteins A2/B1 (hnRNP A2/B1)	7457500000	93
U3D6G0;U3C5R6	PRKCSH	PRKCSH	P14314	Glucosidase 2 subunit beta (80K-H protein) (Glucosidase II subunit beta) (Protein kinase C substrate 60.1 kDa protein heavy chain) (PKCSH)	7363100000	79
U3E2Y9;U3C1T7	ZYX	ZYX	Q15942	Zyxin (Zyxin-2)	7360300000	74
A0A2R8MP12;A0A2R8P3Z1;F7HVM0;A0A5K1VHJ5;F7HVP2;A0A2R8MRZ1;A0A2R8ML65;U3BZI3;U3CHR4;A0A2R8MCG9;A0A2R8MX26;U3F1F3	EPB41L2	EPB41L2	O43491	Band 4.1-like protein 2 (Generally expressed protein 4.1) (4.1G)	7275800000	42
F7IS17;F6SMT8	CNN3	CNN3	Q15417	Calponin-3 (Calponin, acidic isoform)	7269500000	34
F7DG30;F6WMG5;F7E533;F7CXQ1;F7CY08;F7DR77	CLTA	CLTA	P09496	Clathrin light chain A (Lca)	7202000000	87
F7I3P2	NPR3	NPR3	P17342	Atrial natriuretic peptide receptor 3 (Atrial natriuretic peptide clearance receptor) (Atrial natriuretic peptide receptor type C) (ANP-C) (ANPR-C) (NPR-C)	7199900000	73
U3E2P5;U3FPL2;U3F4A0	TPM1	TPM1	P09493	Tropomyosin alpha-1 chain (Alpha-tropomyosin) (Tropomyosin-1)	7039600000	35
F6YYM7;A0A2R8MMM3;F6ZZ90;U3DST1	MYH9	MYH9	P35579	Myosin-9 (Cellular myosin heavy chain, type A) (Myosin heavy chain 9) (Myosin heavy chain, non-muscle IIa) (Non-muscle myosin heavy chain A) (NMMHC-A) (Non-muscle myosin heavy chain IIa) (NMMHC II-a) (NMMHC-IIA)	7038200000	69
A0A2R8PI03;A0A2R8MVQ0;F7IQS9;A0A2R8MD66;A0A5F4VZ73;A0A2R8MGE4;D7UTH3;A0A2R8MJV9;F7GJF2;A0A5F4W7E8;A0A5F4WDN0	RPS27A;UBC	RPS27A;UBC	P62979	Ubiquitin-40S ribosomal protein S27a (Ubiquitin carboxyl extension protein 80) [Cleaved into: Ubiquitin; 40S ribosomal protein S27a (Small ribosomal subunit protein eS31)]	7020100000	60
U3CEY9;F6UPP8	AGA	AGA	P20933	N(4)-(beta-N-acetylglucosaminyl)-L-asparaginase (EC 3.5.1.26) (Aspartylglucosaminidase) (Glycosylasparaginase) (N4-(N-acetyl-beta-glucosaminyl)-L-asparagine amidase) [Cleaved into: Glycosylasparaginase alpha chain; Glycosylasparaginase beta chain]	6912800000	54
F7HX33;F7HKD4;F6UIA4;F7HKC6	NPC2	NPC2	P61916	NPC intracellular cholesterol transporter 2 (Epididymal secretory protein E1) (Human epididymis-specific protein 1) (He1) (Niemann-Pick disease type C2 protein)	6826800000	41
U3D0X6;U3D9S4	PXDN	PXDN	Q92626	Peroxidasin homolog (EC 1.11.1.7) (Melanoma-associated antigen MG50) (Vascular peroxidase 1) (p53-responsive gene 2 protein)	6709700000	49
A0A2R8MZK4	AHNAK	AHNAK	Q09666	Neuroblast differentiation-associated protein AHNAK (Desmoyokin)	6679200000	92
F6YGJ2	NME2	NME2	P22392	Nucleoside diphosphate kinase B (NDK B) (NDP kinase B) (EC 2.7.4.6) (C-myc purine-binding transcription factor PUF) (Histidine protein kinase NDKB) (EC 2.7.13.3) (nm23-H2)	6662200000	59
U3E128;F7GB35;U3DNN5;F7HGI7;U3FDP6;F7GKV7;U3DDB4;F6PQY5;F7GB51;F6YXI2;F7FML0;F7FYV8;F7ICN5	CD44	CD44	P16070	CD44 antigen (CDw44) (Epican) (Extracellular matrix receptor III) (ECMR-III) (GP90 lymphocyte homing/adhesion receptor) (HUTCH-I) (Heparan sulfate proteoglycan) (Hermes antigen) (Hyaluronate receptor) (Phagocytic glycoprotein 1) (PGP-1) (Phagocytic glycoprotein I) (PGP-I) (CD antigen CD44)	6624600000	47
F7GPI9;U3BCH2;F7IIQ0	CFL1	CFL1	P23528	Cofilin-1 (18 kDa phosphoprotein) (p18) (Cofilin, non-muscle isoform)	6544300000	76
U3EVA7;U3FQR9;U3EKE1;U3FLI6;A6MKP8;U3E260;U3BNS8	CAPG	CAPG	P40121	Macrophage-capping protein (Actin regulatory protein CAP-G)	6421000000	67
U3FXI9;U3E4B4;F6PYG0;U3FT78;U3FGM7	CLSTN1	CLSTN1	O94985	Calsyntenin-1 (Alcadein-alpha) (Alc-alpha) (Alzheimer-related cadherin-like protein) (Non-classical cadherin XB31alpha) [Cleaved into: Soluble Alc-alpha (SAlc-alpha); CTF1-alpha (C-terminal fragment 1-alpha)]	6406800000	75
F7EGS6;A0A2R8MQK3	CSRP2	CSRP2	Q16527	Cysteine and glycine-rich protein 2 (Cysteine-rich protein 2) (CRP2) (LIM domain only protein 5) (LMO-5) (Smooth muscle cell LIM protein) (SmLIM)	6377200000	51
A0A5F4WIU3;A0A5F4W707;A0A5F4WFT5;A0A5F4W159;F6TL15;A0A5F4WBZ4	COL15A1	COL15A1	P39059	Collagen alpha-1(XV) chain [Cleaved into: Restin (Endostatin-XV) (Related to endostatin) (Restin-I); Restin-2 (Restin-II); Restin-3 (Restin-III); Restin-4 (Restin-IV)]	6217400000	40
F7IFF0;F7ID19	A2M	A2M	P01023	Alpha-2-macroglobulin (Alpha-2-M) (C3 and PZP-like alpha-2-macroglobulin domain-containing protein 5)	6187300000	56
U3D6K0;F7IN80;A0A2R8MN54;U3F8X4	CLTC	CLTC	Q00610	Clathrin heavy chain 1 (Clathrin heavy chain on chromosome 17) (CLH-17)	6079200000	54
F7H125	CNPY2	CNPY2	Q9Y2B0	Protein canopy homolog 2 (MIR-interacting saposin-like protein) (Putative secreted protein Zsig9) (Transmembrane protein 4)	6047400000	47
H9KWP1;H9KXQ2	MIF	MIF	P14174	Macrophage migration inhibitory factor (MIF) (EC 5.3.2.1) (Glycosylation-inhibiting factor) (GIF) (L-dopachrome isomerase) (L-dopachrome tautomerase) (EC 5.3.3.12) (Phenylpyruvate tautomerase)	5996300000	34
F7I615;F7I8D6	SERPINE2	SERPINE2	P07093	Glia-derived nexin (GDN) (Peptidase inhibitor 7) (PI-7) (Protease nexin 1) (PN-1) (Protease nexin I) (Serpin E2)	5823300000	49
A0SXL6	EEF2	EEF2	P13639	Elongation factor 2 (EF-2)	5815300000	54
U3DM73;A0A5K1U851;F7H9X0	PLS3	PLS3	P13797	Plastin-3 (T-plastin)	5812500000	54
F7H1H0;F7ILT2	TMSB15B	TMSB15B	P0CG35	Thymosin beta-15B	5739400000	37
F7F7U5	VAT1	VAT1	Q99536	Synaptic vesicle membrane protein VAT-1 homolog (EC 1.-.-.-)	5688500000	44
F7B027;A0A5F4WD38	MXRA5	MXRA5	Q9NR99	Matrix-remodeling-associated protein 5 (Adhesion protein with leucine-rich repeats and immunoglobulin domains related to perlecan) (Adlican)	5552500000	72
U3FTG7;U3D0I3;F7EFI1	APOE	APOE	P02649	Apolipoprotein E (Apo-E)	5514800000	51
U3FQT9;U3CQ19;F6PSK1;F6RMH9;F6QRF1;F6PTB4	SOD2	SOD2	P04179	Superoxide dismutase [Mn], mitochondrial (EC 1.15.1.1)	5415200000	57
F6XZD5;A6ML34	AKR1A1	AKR1A1	P14550	Aldo-keto reductase family 1 member A1 (EC 1.1.1.2) (EC 1.1.1.372) (EC 1.1.1.54) (Alcohol dehydrogenase [NADP(+)]) (Aldehyde reductase) (Glucuronate reductase) (EC 1.1.1.19) (Glucuronolactone reductase) (EC 1.1.1.20)	5411600000	70
F7IBQ4;A0A2R8N1N9;U3EBT5	MYL9	MYL9	P24844	Myosin regulatory light polypeptide 9 (20 kDa myosin light chain) (LC20) (MLC-2C) (Myosin RLC) (Myosin regulatory light chain 2, smooth muscle isoform) (Myosin regulatory light chain 9) (Myosin regulatory light chain MRLC1)	5394800000	34
F6WB30	PCOLCE	PCOLCE	Q15113	Procollagen C-endopeptidase enhancer 1 (Procollagen COOH-terminal proteinase enhancer 1) (PCPE-1) (Procollagen C-proteinase enhancer 1) (Type 1 procollagen C-proteinase enhancer protein) (Type I procollagen COOH-terminal proteinase enhancer)	5301200000	64
U3F4S1;F7IJT9;F7HDB1;F7HIB4;U3F9W9	LOC100410505;MYL12B	MYL12B	O14950	Myosin regulatory light chain 12B (MLC-2A) (MLC-2) (Myosin regulatory light chain 2-B, smooth muscle isoform) (Myosin regulatory light chain 20 kDa) (MLC20) (Myosin regulatory light chain MRLC2) (SHUJUN-1)	5229800000	44
F7BZR3	MVP	MVP	Q14764	Major vault protein (MVP) (Lung resistance-related protein)	5141100000	45
F7BB59	HSPG2	HSPG2	P98160	Basement membrane-specific heparan sulfate proteoglycan core protein (HSPG) (Perlecan) (PLC) [Cleaved into: Endorepellin; LG3 peptide]	4924400000	56
U3DP73;U3CSE5;A0A2R8MG07;F7DYW0;A0A2R8PH40;A0A5F4VTA4	SMOC2	SMOC2	Q9H3U7	SPARC-related modular calcium-binding protein 2 (Secreted modular calcium-binding protein 2) (SMOC-2) (Smooth muscle-associated protein 2) (SMAP-2)	4908800000	45
F6XC43;F7F1S3	LOC100410823;RPL10A	RPL10A	P62906	60S ribosomal protein L10a (CSA-19) (Large ribosomal subunit protein uL1) (Neural precursor cell expressed developmentally down-regulated protein 6) (NEDD-6)	4823200000	39
A0A5F4WF01;A0A5K1TY78;F7ISG0;U3DRW5;A0A5F4WAV8	UBA1	UBA1	P22314	Ubiquitin-like modifier-activating enzyme 1 (EC 6.2.1.45) (Protein A1S9) (Ubiquitin-activating enzyme E1)	4807800000	60
A0A5F4VZQ6	MAST4	MAST4	O15021	Microtubule-associated serine/threonine-protein kinase 4 (EC 2.7.11.1)	4804700000	2
A0A2R8MF87;U3CTN3;Q9BDJ3;A0A5F4WES6	TXN	TXN	P10599	Thioredoxin (Trx) (ATL-derived factor) (ADF) (Surface-associated sulphydryl protein) (SASP) (allergen Hom s Trx)	4706600000	28
F7IL52;A0A5F4WL84;A0A5F4VS72	ANXA1	ANXA1	P04083	Annexin A1 (Annexin I) (Annexin-1) (Calpactin II) (Calpactin-2) (Chromobindin-9) (Lipocortin I) (Phospholipase A2 inhibitory protein) (p35)	4569200000	47
U3EN56;F6QJ59;U3BT24;A0A2R8MRJ5	CRIP2	CRIP2	P52943	Cysteine-rich protein 2 (CRP-2) (Protein ESP1)	4540900000	32
F7C9F2	ERP29	ERP29	P30040	Endoplasmic reticulum resident protein 29 (ERp29) (Endoplasmic reticulum resident protein 28) (ERp28) (Endoplasmic reticulum resident protein 31) (ERp31)	4527200000	42
A0A2R8PB92;F7CZ45;F7DYN2	WDR1	WDR1	O75083	WD repeat-containing protein 1 (Actin-interacting protein 1) (AIP1) (NORI-1)	4482900000	51
F6RH40	MAP1B	MAP1B	P46821	Microtubule-associated protein 1B (MAP-1B) [Cleaved into: MAP1B heavy chain; MAP1 light chain LC1]	4458200000	43
U3CED9;F7DLH5	GFRA1	GFRA1	P56159	GDNF family receptor alpha-1 (GDNF receptor alpha-1) (GDNFR-alpha-1) (GFR-alpha-1) (RET ligand 1) (TGF-beta-related neurotrophic factor receptor 1)	4453800000	43
F7HZF6	CTSZ	CTSZ	Q9UBR2	Cathepsin Z (EC 3.4.18.1) (Cathepsin P) (Cathepsin X)	4453500000	45
F7DN91;U3EES2;F7DN59;A0A2R8MG14;U3DZR6	SPP1	SPP1	P10451	Osteopontin (Bone sialoprotein 1) (Nephropontin) (Secreted phosphoprotein 1) (SPP-1) (Urinary stone protein) (Uropontin)	4409500000	38
U3BGB9;F7FV26;A0A2R8MFI6;A0A2R8MRJ4	CNN2	CNN2	Q99439	Calponin-2 (Calponin H2, smooth muscle) (Neutral calponin)	4405500000	22
F7FF70;F7GSF5;U3DA31	PGK1	PGK1	P00558	Phosphoglycerate kinase 1 (EC 2.7.2.3) (Cell migration-inducing gene 10 protein) (Primer recognition protein 2) (PRP 2)	4285700000	45
U3FLT3;U3DH45	PRKCDBP	PRKCDBP	Q969G5	Caveolae-associated protein 3 (Cavin-3) (Protein kinase C delta-binding protein) (Serum deprivation response factor-related gene product that binds to C-kinase) (hSRBC)	4260000000	43
F7GVV1;A0A2R8P8H5	SH3BGRL	SH3BGRL	O75368	SH3 domain-binding glutamic acid-rich-like protein	4252200000	40
F7HHK6	CALD1	CALD1	Q05682	Caldesmon (CDM)	4218300000	19
[truncated: 917 more rows]

## Sheet: S3
Table S3: Proteins significantly different in abundance in hp-MKTPC proteomes (paired Welch t-test, q-value < 0.05) between low and high passages of MTPCs. Log2 fold change is hp-MKTPC vs lp_MKTPC
[truncated: 423 more rows]

[truncated: 5 more sheets: S4, S5, S6, S7, S8]
